# Supplementary material for: (3S)-14,16-Dihy­droxy-3-methyl-3,4,5,6,9,10,11,12-octa­hydro-1H-2-benzoxacyclo­tetra­decine-1,7(8H)-dione (zearalanone) monohydrate
Source: Acta Crystallogr Sect E Struct Rep Online. 2012 Apr 28;68(Pt 5):o1577. doi: 10.1107/S1600536812018168 (PMC3344672; doi:10.1107/S1600536812018168)
Supplement: Supplementary file 1 [file e-68-o1577-sup1.cif]

##############################################################################
#                                                                            #
# This CIF contains the data in a paper accepted for publication in          #
# Acta Crystallographica Section E. It conforms to the requirements of       #
# Notes for Authors for Acta Crystallographica Section E, and has been       #
# peer reviewed under the auspices of the IUCr Commission on Journals.       #
#                                                                            #
# Full details of the Crystallographic Information File format               #
# are given in the paper "The Crystallographic Information File (CIF):       #
# a New Standard Archive File for Crystallography" by S. R. Hall, F. H.      #
# Allen and I. D. Brown [Acta Cryst. (1991), A47, 655-685].                  #
#                                                                            #
# The current version of the core CIF dictionary is obtainable from          #
# ftp://ftp.iucr.org/pub/cif_core.dic.                                       #
#                                                                            #
# Software is freely available for graphical display of the structure(s)     #
# in this CIF. For information consult the CIF software page                 #
# http://www.iucr.org/resources/cif/software.                                #
#                                                                            #
# This file may be used for bona fide research purposes within the           #
# scientific community so long as proper attribution is given to the journal # 
# article from which it was obtained.                                        #
#                                                                            #
##############################################################################
data_I
_audit_creation_method     SHELXL-97
_chemical_name_systematic
;
(3<i>S</i>)-14,16-Dihydroxy-3-methyl-3,4,5,6,9,10,11,12-octahydro-1<i>H</i>-2-
benzoxacyclotetradecine-1,7(8<i>H</i>)-dione monohydrate
;
_chemical_name_common     ?
_chemical_formula_moiety     'C18 H24 O5, H2 O'
_chemical_formula_sum     'C18 H26 O6'
_chemical_formula_iupac     'C18 H24 O5, H2 O'
_chemical_formula_weight     338.39
_chemical_melting_point     ?
_symmetry_cell_setting     orthorhombic
_symmetry_space_group_name_H-M     'P 21 21 21'
_symmetry_space_group_name_Hall     'P 2ac 2ab'
loop_
    _symmetry_equiv_pos_as_xyz
    'x, y, z'
    '-x+1/2, -y, z+1/2'
    '-x, y+1/2, -z+1/2'
    'x+1/2, -y+1/2, -z'
_cell_length_a     8.2727(11)
_cell_length_b     24.579(3)
_cell_length_c     9.3703(14)
_cell_angle_alpha     90.00
_cell_angle_beta     90.00
_cell_angle_gamma     90.00
_cell_volume     1905.3(5)
_cell_formula_units_Z     4
_cell_measurement_reflns_used     5584
_cell_measurement_theta_min     2.32
_cell_measurement_theta_max     25.71
_cell_measurement_temperature     296(2)
_exptl_crystal_description     block
_exptl_crystal_colour     colourless
_exptl_crystal_size_max     0.45
_exptl_crystal_size_mid     0.25
_exptl_crystal_size_min     0.1
_exptl_crystal_density_diffrn     1.180
_exptl_crystal_density_meas     ?
_exptl_crystal_density_method     'not measured'
_exptl_crystal_F_000     728
_exptl_absorpt_coefficient_mu     0.088
_exptl_absorpt_correction_type     multi-scan
_exptl_absorpt_process_details     '(SADABS; Bruker, 2001)'
_exptl_absorpt_correction_T_min     0.1514
_exptl_absorpt_correction_T_max     0.4766
_exptl_special_details     ?
_diffrn_ambient_temperature     296(2)
_diffrn_radiation_type     MoK\a
_diffrn_radiation_wavelength     0.71073
_diffrn_radiation_source     'fine-focus sealed tube'
_diffrn_radiation_monochromator     graphite
_diffrn_measurement_device_type     'Bruker APEXII CCD'
_diffrn_measurement_method     '\f and \w scans'
_diffrn_detector_area_resol_mean     ?
_diffrn_reflns_number     20473
_diffrn_reflns_av_R_equivalents     0.1088
_diffrn_reflns_av_sigmaI/netI     0.0683
_diffrn_reflns_theta_min     1.66
_diffrn_reflns_theta_max     28.18
_diffrn_reflns_theta_full     28.18
_diffrn_measured_fraction_theta_max     0.993
_diffrn_measured_fraction_theta_full     0.993
_diffrn_reflns_limit_h_min     -10
_diffrn_reflns_limit_h_max     10
_diffrn_reflns_limit_k_min     -32
_diffrn_reflns_limit_k_max     23
_diffrn_reflns_limit_l_min     -12
_diffrn_reflns_limit_l_max     12
_diffrn_standards_number     0
_diffrn_standards_interval_count     ?
_diffrn_standards_interval_time     ?
_diffrn_standards_decay_%     ?
_refine_special_details
;
Refinement of <i>F</i>^2^ against ALL reflections. The weighted <i>R</i>-factor
<i>wR</i> and goodness of fit <i>S</i> are based on <i>F</i>^2^, conventional
<i>R</i>-factors <i>R</i> are based on <i>F</i>, with <i>F</i> set to zero for
negative <i>F</i>^2^. The threshold expression of <i>F</i>^2^ >
\s(<i>F</i>^2^) is used only for calculating <i>R</i>-factors(gt) <i>etc</i>.
and is not relevant to the choice of reflections for refinement.
<i>R</i>-factors based on <i>F</i>^2^ are statistically about twice as large
as those based on <i>F</i>, and <i>R</i>- factors based on ALL data will be
even larger.
;
_reflns_number_total     4626
_reflns_number_gt     2870
_reflns_threshold_expression     I>2sigma(I)
_refine_ls_structure_factor_coef     Fsqd
_refine_ls_matrix_type     full
_refine_ls_R_factor_all     0.0886
_refine_ls_R_factor_gt     0.0513
_refine_ls_wR_factor_gt     0.1230
_refine_ls_wR_factor_ref     0.1339
_refine_ls_goodness_of_fit_ref     0.901
_refine_ls_restrained_S_all     0.901
_refine_ls_number_reflns     4626
_refine_ls_number_parameters     225
_refine_ls_number_restraints     3
_refine_ls_hydrogen_treatment     mixed
_refine_ls_weighting_scheme     calc
_refine_ls_weighting_details
         'calc w=1/[\s^2^(Fo^2^)+(0.0708P)^2^+0.0000P] where P=(Fo^2^+2Fc^2^)/3'
_atom_sites_solution_hydrogens     geom
_atom_sites_solution_primary     direct
_atom_sites_solution_secondary     difmap
_refine_ls_shift/su_max     0.001
_refine_ls_shift/su_mean     0.000
_refine_diff_density_max     0.180
_refine_diff_density_min     -0.151
_refine_ls_extinction_method     none
_refine_ls_extinction_coef     ?
loop_
    _atom_type_symbol
    _atom_type_description
    _atom_type_scat_dispersion_real
    _atom_type_scat_dispersion_imag
    _atom_type_scat_source
    'C' 'C' 0.0033 0.0016
                         'International Tables Vol C Tables 4.2.6.8 and 6.1.1.4'
    'H' 'H' 0.0000 0.0000
                         'International Tables Vol C Tables 4.2.6.8 and 6.1.1.4'
    'O' 'O' 0.0106 0.0060
                         'International Tables Vol C Tables 4.2.6.8 and 6.1.1.4'
_computing_data_collection     'APEX2 (Bruker, 2001)'
_computing_cell_refinement     'SAINT (Bruker, 2001)'
_computing_data_reduction     'SAINT (Bruker, 2001)'
_computing_structure_solution     'SHELXS97 (Sheldrick, 2008)'
_computing_structure_refinement     'SHELXL97 (Sheldrick, 2008)'
_computing_molecular_graphics     'SHELXTL (Sheldrick, 2008)'
_computing_publication_material     'SHELXTL (Sheldrick, 2008)'
loop_
    _atom_site_type_symbol
    _atom_site_label
    _atom_site_fract_x
    _atom_site_fract_y
    _atom_site_fract_z
    _atom_site_U_iso_or_equiv
    _atom_site_adp_type
    _atom_site_calc_flag
    _atom_site_refinement_flags
    _atom_site_occupancy
    _atom_site_symmetry_multiplicity
    _atom_site_disorder_assembly
    _atom_site_disorder_group
    O O1 -0.02619(16) 0.98111(5) 0.36315(17) 0.0478(4) Uani d . 1 1 . .
    O O2 -0.16664(17) 1.05917(5) 0.35375(17) 0.0554(4) Uani d . 1 1 . .
    O O3 0.1136(3) 0.77977(7) 0.4127(2) 0.0839(6) Uani d . 1 1 . .
    O O4 0.5417(2) 1.15308(6) 0.4798(2) 0.0680(5) Uani d . 1 1 . .
    H H4A 0.5221 1.1805 0.5264 0.102 Uiso calc R 1 1 . .
    O O5 -0.03447(19) 1.14487(6) 0.46197(19) 0.0616(4) Uani d . 1 1 . .
    H H5A -0.1084 1.1253 0.4345 0.092 Uiso calc R 1 1 . .
    C C1 -0.0353(2) 1.03555(8) 0.3654(2) 0.0425(5) Uani d . 1 1 . .
    C C2 -0.2267(3) 0.95504(10) 0.1831(2) 0.0589(6) Uani d . 1 1 . .
    H H2A -0.2494 0.9924 0.1610 0.088 Uiso calc R 1 1 . .
    H H2B -0.3218 0.9335 0.1667 0.088 Uiso calc R 1 1 . .
    H H2C -0.1406 0.9422 0.1232 0.088 Uiso calc R 1 1 . .
    C C3 -0.1771(2) 0.95029(8) 0.3378(2) 0.0455(5) Uani d . 1 1 . .
    H H3A -0.2632 0.9647 0.3988 0.055 Uiso calc R 1 1 . .
    C C4 -0.1378(3) 0.89190(8) 0.3826(2) 0.0505(5) Uani d . 1 1 . .
    H H4B -0.2274 0.8687 0.3553 0.061 Uiso calc R 1 1 . .
    H H4C -0.0435 0.8799 0.3299 0.061 Uiso calc R 1 1 . .
    C C5 -0.1054(3) 0.88393(8) 0.5415(2) 0.0552(5) Uani d . 1 1 . .
    H H5B -0.2021 0.8935 0.5945 0.066 Uiso calc R 1 1 . .
    H H5C -0.0201 0.9086 0.5708 0.066 Uiso calc R 1 1 . .
    C C6 -0.0556(3) 0.82491(9) 0.5808(3) 0.0654(7) Uani d . 1 1 . .
    H H6A -0.0491 0.8215 0.6837 0.078 Uiso calc R 1 1 . .
    H H6B -0.1377 0.7998 0.5470 0.078 Uiso calc R 1 1 . .
    C C7 0.1051(3) 0.80991(8) 0.5160(3) 0.0589(6) Uani d . 1 1 . .
    C C8 0.2570(3) 0.83280(9) 0.5834(3) 0.0615(6) Uani d . 1 1 . .
    H H8A 0.2925 0.8081 0.6578 0.074 Uiso calc R 1 1 . .
    H H8B 0.2305 0.8672 0.6284 0.074 Uiso calc R 1 1 . .
    C C9 0.3968(3) 0.84196(8) 0.4802(3) 0.0694(7) Uani d . 1 1 . .
    H H9A 0.4214 0.8079 0.4328 0.083 Uiso calc R 1 1 . .
    H H9B 0.4916 0.8526 0.5344 0.083 Uiso calc R 1 1 . .
    C C10 0.3630(3) 0.88553(8) 0.3663(3) 0.0606(6) Uani d . 1 1 . .
    H H10A 0.4530 0.8861 0.3000 0.073 Uiso calc R 1 1 . .
    H H10B 0.2675 0.8749 0.3132 0.073 Uiso calc R 1 1 . .
    C C11 0.3374(3) 0.94306(7) 0.4230(2) 0.0507(5) Uani d . 1 1 . .
    H H11A 0.4313 0.9536 0.4786 0.061 Uiso calc R 1 1 . .
    H H11B 0.2447 0.9431 0.4863 0.061 Uiso calc R 1 1 . .
    C C12 0.3099(3) 0.98564(7) 0.3038(2) 0.0464(5) Uani d . 1 1 . .
    H H12A 0.4046 0.9868 0.2428 0.056 Uiso calc R 1 1 . .
    H H12B 0.2187 0.9744 0.2458 0.056 Uiso calc R 1 1 . .
    C C13 0.4138(3) 1.07391(8) 0.3932(2) 0.0477(5) Uani d . 1 1 . .
    H H13A 0.5159 1.0599 0.3737 0.057 Uiso calc R 1 1 . .
    C C14 0.4003(3) 1.12590(8) 0.4520(2) 0.0510(5) Uani d . 1 1 . .
    C C15 0.2481(3) 1.14844(8) 0.4758(2) 0.0516(5) Uani d . 1 1 . .
    H H15A 0.2387 1.1831 0.5144 0.062 Uiso calc R 1 1 . .
    C C16 0.1105(3) 1.11881(8) 0.4414(2) 0.0463(5) Uani d . 1 1 . .
    C C17 0.1200(2) 1.06443(7) 0.3887(2) 0.0410(5) Uani d . 1 1 . .
    C C18 0.2776(2) 1.04239(7) 0.3628(2) 0.0415(4) Uani d . 1 1 . .
    O O6 0.4912(3) 1.24388(7) 0.6343(2) 0.1064(8) Uani d D 1 1 . .
    H H6C 0.458(5) 1.2351(13) 0.730(2) 0.162(17) Uiso d D 1 1 . .
    H H6D 0.484(5) 1.2781(8) 0.585(3) 0.142(14) Uiso d D 1 1 . .
loop_
    _atom_site_aniso_label
    _atom_site_aniso_U_11
    _atom_site_aniso_U_22
    _atom_site_aniso_U_33
    _atom_site_aniso_U_12
    _atom_site_aniso_U_13
    _atom_site_aniso_U_23
    O1 0.0409(7) 0.0411(7) 0.0614(9) 0.0008(6) -0.0041(7) 0.0008(7)
    O2 0.0449(8) 0.0494(7) 0.0720(10) 0.0083(6) 0.0012(8) 0.0019(7)
    O3 0.1077(16) 0.0612(10) 0.0827(13) 0.0028(10) -0.0138(12) -0.0180(10)
    O4 0.0628(10) 0.0552(9) 0.0859(13) -0.0091(8) -0.0132(9) -0.0058(9)
    O5 0.0568(9) 0.0424(7) 0.0856(12) 0.0099(7) 0.0087(9) -0.0011(8)
    C1 0.0454(11) 0.0442(10) 0.0379(10) 0.0057(9) 0.0052(10) 0.0050(9)
    C2 0.0575(14) 0.0706(14) 0.0487(12) 0.0015(11) -0.0035(11) -0.0040(11)
    C3 0.0379(10) 0.0493(10) 0.0493(12) -0.0020(9) 0.0003(10) -0.0056(9)
    C4 0.0491(13) 0.0473(11) 0.0551(13) -0.0063(9) -0.0022(11) -0.0060(9)
    C5 0.0613(14) 0.0511(11) 0.0531(13) -0.0053(11) 0.0037(13) 0.0009(10)
    C6 0.0741(16) 0.0544(13) 0.0676(16) -0.0143(12) -0.0036(14) 0.0111(11)
    C7 0.0837(17) 0.0355(9) 0.0574(14) -0.0020(11) -0.0090(14) 0.0074(10)
    C8 0.0753(16) 0.0467(11) 0.0627(15) 0.0016(11) -0.0158(14) 0.0093(11)
    C9 0.0693(16) 0.0412(11) 0.098(2) 0.0113(11) 0.0005(16) 0.0084(12)
    C10 0.0639(15) 0.0454(11) 0.0725(16) 0.0075(10) 0.0122(14) 0.0020(11)
    C11 0.0510(12) 0.0391(10) 0.0622(13) 0.0030(9) -0.0041(11) 0.0017(9)
    C12 0.0448(11) 0.0426(10) 0.0517(12) 0.0038(9) 0.0053(10) -0.0010(9)
    C13 0.0441(11) 0.0449(10) 0.0541(13) 0.0032(9) -0.0006(10) 0.0044(9)
    C14 0.0553(13) 0.0465(10) 0.0511(13) -0.0085(10) -0.0081(12) 0.0078(10)
    C15 0.0659(14) 0.0341(9) 0.0548(13) -0.0002(10) 0.0007(12) -0.0004(9)
    C16 0.0535(12) 0.0386(9) 0.0469(12) 0.0071(9) 0.0053(11) 0.0091(9)
    C17 0.0452(11) 0.0381(9) 0.0398(11) 0.0024(8) 0.0015(10) 0.0070(8)
    C18 0.0476(11) 0.0379(9) 0.0391(10) 0.0032(8) 0.0003(10) 0.0078(8)
    O6 0.187(3) 0.0491(10) 0.0833(15) -0.0237(12) 0.0217(17) 0.0017(10)
_geom_special_details
;
All e.s.d.'s (except the e.s.d. in the dihedral angle between two l.s. planes)
are estimated using the full covariance matrix. The cell e.s.d.'s are taken
into account individually in the estimation of e.s.d.'s in distances, angles
and torsion angles; correlations between e.s.d.'s in cell parameters are only
used when they are defined by crystal symmetry. An approximate (isotropic)
treatment of cell e.s.d.'s is used for estimating e.s.d.'s involving l.s.
planes.
;
loop_
    _geom_bond_atom_site_label_1
    _geom_bond_atom_site_label_2
    _geom_bond_site_symmetry_2
    _geom_bond_distance
    _geom_bond_publ_flag
    O1 C1 . 1.340(2) ?
    O1 C3 . 1.479(2) ?
    O2 C1 . 1.237(2) ?
    O3 C7 . 1.221(3) ?
    O4 C14 . 1.372(3) ?
    O4 H4A . 0.8200 ?
    O5 C16 . 1.373(3) ?
    O5 H5A . 0.8200 ?
    C1 C17 . 1.484(3) ?
    C2 C3 . 1.511(3) ?
    C2 H2A . 0.9600 ?
    C2 H2B . 0.9600 ?
    C2 H2C . 0.9600 ?
    C3 C4 . 1.531(3) ?
    C3 H3A . 0.9800 ?
    C4 C5 . 1.525(3) ?
    C4 H4B . 0.9700 ?
    C4 H4C . 0.9700 ?
    C5 C6 . 1.552(3) ?
    C5 H5B . 0.9700 ?
    C5 H5C . 0.9700 ?
    C6 C7 . 1.507(4) ?
    C6 H6A . 0.9700 ?
    C6 H6B . 0.9700 ?
    C7 C8 . 1.515(3) ?
    C8 C9 . 1.524(4) ?
    C8 H8A . 0.9700 ?
    C8 H8B . 0.9700 ?
    C9 C10 . 1.538(3) ?
    C9 H9A . 0.9700 ?
    C9 H9B . 0.9700 ?
    C10 C11 . 1.525(3) ?
    C10 H10A . 0.9700 ?
    C10 H10B . 0.9700 ?
    C11 C12 . 1.548(3) ?
    C11 H11A . 0.9700 ?
    C11 H11B . 0.9700 ?
    C12 C18 . 1.524(3) ?
    C12 H12A . 0.9700 ?
    C12 H12B . 0.9700 ?
    C13 C18 . 1.396(3) ?
    C13 C14 . 1.396(3) ?
    C13 H13A . 0.9300 ?
    C14 C15 . 1.394(3) ?
    C15 C16 . 1.389(3) ?
    C15 H15A . 0.9300 ?
    C16 C17 . 1.427(3) ?
    C17 C18 . 1.433(3) ?
    O6 H6C . 0.960(10) ?
    O6 H6D . 0.961(10) ?
loop_
    _geom_angle_atom_site_label_1
    _geom_angle_atom_site_label_2
    _geom_angle_atom_site_label_3
    _geom_angle_site_symmetry_1
    _geom_angle_site_symmetry_3
    _geom_angle
    _geom_angle_publ_flag
    C1 O1 C3 . . 117.78(15) ?
    C14 O4 H4A . . 109.5 ?
    C16 O5 H5A . . 109.5 ?
    O2 C1 O1 . . 121.12(18) ?
    O2 C1 C17 . . 123.31(17) ?
    O1 C1 C17 . . 115.53(16) ?
    C3 C2 H2A . . 109.5 ?
    C3 C2 H2B . . 109.5 ?
    H2A C2 H2B . . 109.5 ?
    C3 C2 H2C . . 109.5 ?
    H2A C2 H2C . . 109.5 ?
    H2B C2 H2C . . 109.5 ?
    O1 C3 C2 . . 110.14(18) ?
    O1 C3 C4 . . 104.88(15) ?
    C2 C3 C4 . . 113.18(18) ?
    O1 C3 H3A . . 109.5 ?
    C2 C3 H3A . . 109.5 ?
    C4 C3 H3A . . 109.5 ?
    C5 C4 C3 . . 115.21(17) ?
    C5 C4 H4B . . 108.5 ?
    C3 C4 H4B . . 108.5 ?
    C5 C4 H4C . . 108.5 ?
    C3 C4 H4C . . 108.5 ?
    H4B C4 H4C . . 107.5 ?
    C4 C5 C6 . . 113.45(18) ?
    C4 C5 H5B . . 108.9 ?
    C6 C5 H5B . . 108.9 ?
    C4 C5 H5C . . 108.9 ?
    C6 C5 H5C . . 108.9 ?
    H5B C5 H5C . . 107.7 ?
    C7 C6 C5 . . 111.56(19) ?
    C7 C6 H6A . . 109.3 ?
    C5 C6 H6A . . 109.3 ?
    C7 C6 H6B . . 109.3 ?
    C5 C6 H6B . . 109.3 ?
    H6A C6 H6B . . 108.0 ?
    O3 C7 C6 . . 121.3(2) ?
    O3 C7 C8 . . 120.5(3) ?
    C6 C7 C8 . . 118.2(2) ?
    C7 C8 C9 . . 114.8(2) ?
    C7 C8 H8A . . 108.6 ?
    C9 C8 H8A . . 108.6 ?
    C7 C8 H8B . . 108.6 ?
    C9 C8 H8B . . 108.6 ?
    H8A C8 H8B . . 107.5 ?
    C8 C9 C10 . . 113.91(19) ?
    C8 C9 H9A . . 108.8 ?
    C10 C9 H9A . . 108.8 ?
    C8 C9 H9B . . 108.8 ?
    C10 C9 H9B . . 108.8 ?
    H9A C9 H9B . . 107.7 ?
    C11 C10 C9 . . 115.4(2) ?
    C11 C10 H10A . . 108.4 ?
    C9 C10 H10A . . 108.4 ?
    C11 C10 H10B . . 108.4 ?
    C9 C10 H10B . . 108.4 ?
    H10A C10 H10B . . 107.5 ?
    C10 C11 C12 . . 113.32(19) ?
    C10 C11 H11A . . 108.9 ?
    C12 C11 H11A . . 108.9 ?
    C10 C11 H11B . . 108.9 ?
    C12 C11 H11B . . 108.9 ?
    H11A C11 H11B . . 107.7 ?
    C18 C12 C11 . . 112.51(17) ?
    C18 C12 H12A . . 109.1 ?
    C11 C12 H12A . . 109.1 ?
    C18 C12 H12B . . 109.1 ?
    C11 C12 H12B . . 109.1 ?
    H12A C12 H12B . . 107.8 ?
    C18 C13 C14 . . 121.60(19) ?
    C18 C13 H13A . . 119.2 ?
    C14 C13 H13A . . 119.2 ?
    O4 C14 C15 . . 123.12(18) ?
    O4 C14 C13 . . 116.9(2) ?
    C15 C14 C13 . . 119.94(19) ?
    C16 C15 C14 . . 119.67(18) ?
    C16 C15 H15A . . 120.2 ?
    C14 C15 H15A . . 120.2 ?
    O5 C16 C15 . . 116.03(17) ?
    O5 C16 C17 . . 122.26(19) ?
    C15 C16 C17 . . 121.71(19) ?
    C16 C17 C18 . . 117.60(18) ?
    C16 C17 C1 . . 116.80(17) ?
    C18 C17 C1 . . 125.60(16) ?
    C13 C18 C17 . . 119.32(17) ?
    C13 C18 C12 . . 116.14(17) ?
    C17 C18 C12 . . 124.54(17) ?
    H6C O6 H6D . . 128.6(19) ?
loop_
    _geom_hbond_atom_site_label_D
    _geom_hbond_atom_site_label_H
    _geom_hbond_atom_site_label_A
    _geom_hbond_site_symmetry_A
    _geom_hbond_distance_DH
    _geom_hbond_distance_HA
    _geom_hbond_distance_DA
    _geom_hbond_angle_DHA
    O4 H4A O6 . 0.82 1.87 2.693(2) 176
    O5 H5A O2 . 0.82 1.86 2.581(2) 147
    O6 H6C O3 2_575 0.96(2) 1.85(2) 2.810(3) 178(3)
    O6 H6D O5 4_576 0.96(2) 1.95(2) 2.887(2) 164(2)
_iucr_refine_instructions_details
;
TITL wk66 in P2(1)2(1)2(1)
CELL 0.71073   8.2727  24.5792   9.3703  90.000  90.000  90.000
ZERR    4.00   0.0011   0.0034   0.0014   0.000   0.000   0.000
LATT -1
SYMM 0.5-X, -Y, 0.5+Z
SYMM -X, 0.5+Y, 0.5-Z
SYMM 0.5+X, 0.5-Y, -Z
SFAC C H O
UNIT 72 104 24
TEMP 23.000
L.S. 20
BOND
FMAP 2
PLAN 20
ACTA
BOND $H
OMIT 0 60
OMIT     0  18   1
OMIT    -1  18   1
OMIT     0  16   1
OMIT    -1  16   1
OMIT    -1  11   1
OMIT     2  20   0
OMIT     1  19   0
OMIT     1  17   0
OMIT     1  20   0
OMIT    -1  24   1
OMIT    -3  16   1
EQIV $1  -x+0.5, -y+2, z+0.5
EQIV $2  x+0.5, -y+2.5, -z+1
HTAB  O6 O3_$1
HTAB  O6 O5_$2
DFIX 0.95 0.01 O6 H6C
DFIX 0.95 0.01 O6 H6D
DFIX 1.75 0.01 H6C H6D
WGHT    0.070800
FVAR       0.23198
O1    3   -0.026188    0.981107    0.363147    11.00000    0.04094    0.04113 =
         0.06135    0.00077   -0.00414    0.00083
O2    3   -0.166640    1.059167    0.353751    11.00000    0.04486    0.04942 =
         0.07198    0.00190    0.00122    0.00832
O3    3    0.113639    0.779768    0.412703    11.00000    0.10770    0.06117 =
         0.08274   -0.01803   -0.01384    0.00279
O4    3    0.541722    1.153084    0.479775    11.00000    0.06282    0.05520 =
         0.08590   -0.00581   -0.01319   -0.00909
AFIX  83
H4A   2    0.522143    1.180541    0.526383    11.00000   -1.50000
AFIX   0
O5    3   -0.034470    1.144868    0.461969    11.00000    0.05675    0.04242 =
         0.08563   -0.00109    0.00868    0.00992
AFIX  83
H5A   2   -0.108394    1.125273    0.434464    11.00000   -1.50000
AFIX   0
C1    1   -0.035326    1.035551    0.365406    11.00000    0.04540    0.04421 =
         0.03789    0.00498    0.00516    0.00571
C2    1   -0.226741    0.955037    0.183055    11.00000    0.05747    0.07059 =
         0.04867   -0.00399   -0.00353    0.00147
AFIX  33
H2A   2   -0.249370    0.992411    0.161001    11.00000   -1.50000
H2B   2   -0.321779    0.933510    0.166698    11.00000   -1.50000
H2C   2   -0.140631    0.942204    0.123192    11.00000   -1.50000
AFIX   0
C3    1   -0.177064    0.950294    0.337757    11.00000    0.03788    0.04935 =
         0.04932   -0.00559    0.00029   -0.00201
AFIX  13
H3A   2   -0.263169    0.964748    0.398764    11.00000   -1.20000
AFIX   0
C4    1   -0.137801    0.891899    0.382647    11.00000    0.04911    0.04729 =
         0.05510   -0.00601   -0.00215   -0.00633
AFIX  23
H4B   2   -0.227402    0.868682    0.355266    11.00000   -1.20000
H4C   2   -0.043460    0.879860    0.329907    11.00000   -1.20000
AFIX   0
C5    1   -0.105426    0.883931    0.541523    11.00000    0.06132    0.05113 =
         0.05306    0.00085    0.00374   -0.00529
AFIX  23
H5B   2   -0.202102    0.893467    0.594490    11.00000   -1.20000
H5C   2   -0.020095    0.908589    0.570799    11.00000   -1.20000
AFIX   0
C6    1   -0.055585    0.824913    0.580771    11.00000    0.07408    0.05442 =
         0.06763    0.01115   -0.00359   -0.01426
AFIX  23
H6A   2   -0.049078    0.821523    0.683746    11.00000   -1.20000
H6B   2   -0.137665    0.799836    0.547040    11.00000   -1.20000
AFIX   0
C7    1    0.105081    0.809912    0.515994    11.00000    0.08366    0.03552 =
         0.05739    0.00741   -0.00904   -0.00198
C8    1    0.256956    0.832799    0.583382    11.00000    0.07528    0.04668 =
         0.06267    0.00931   -0.01581    0.00165
AFIX  23
H8A   2    0.292469    0.808087    0.657755    11.00000   -1.20000
H8B   2    0.230527    0.867198    0.628436    11.00000   -1.20000
AFIX   0
C9    1    0.396804    0.841965    0.480235    11.00000    0.06932    0.04123 =
         0.09773    0.00837    0.00045    0.01134
AFIX  23
H9A   2    0.421387    0.807872    0.432828    11.00000   -1.20000
H9B   2    0.491590    0.852623    0.534380    11.00000   -1.20000
AFIX   0
C10   1    0.363050    0.885534    0.366315    11.00000    0.06393    0.04543 =
         0.07254    0.00200    0.01217    0.00750
AFIX  23
H10A  2    0.453027    0.886125    0.299956    11.00000   -1.20000
H10B  2    0.267528    0.874874    0.313191    11.00000   -1.20000
AFIX   0
C11   1    0.337444    0.943058    0.423035    11.00000    0.05095    0.03912 =
         0.06218    0.00165   -0.00414    0.00297
AFIX  23
H11A  2    0.431270    0.953626    0.478585    11.00000   -1.20000
H11B  2    0.244672    0.943105    0.486341    11.00000   -1.20000
AFIX   0
C12   1    0.309890    0.985642    0.303803    11.00000    0.04478    0.04264 =
         0.05175   -0.00104    0.00527    0.00383
AFIX  23
H12A  2    0.404552    0.986848    0.242799    11.00000   -1.20000
H12B  2    0.218679    0.974435    0.245774    11.00000   -1.20000
AFIX   0
C13   1    0.413780    1.073908    0.393180    11.00000    0.04406    0.04485 =
         0.05406    0.00441   -0.00064    0.00315
AFIX  43
H13A  2    0.515900    1.059933    0.373731    11.00000   -1.20000
AFIX   0
C14   1    0.400321    1.125896    0.452038    11.00000    0.05534    0.04650 =
         0.05107    0.00780   -0.00812   -0.00852
C15   1    0.248099    1.148443    0.475791    11.00000    0.06589    0.03414 =
         0.05475   -0.00039    0.00068   -0.00024
AFIX  43
H15A  2    0.238699    1.183150    0.514439    11.00000   -1.20000
AFIX   0
C16   1    0.110464    1.118814    0.441447    11.00000    0.05346    0.03865 =
         0.04688    0.00913    0.00534    0.00712
C17   1    0.120026    1.064434    0.388748    11.00000    0.04518    0.03806 =
         0.03980    0.00700    0.00150    0.00241
C18   1    0.277646    1.042392    0.362814    11.00000    0.04762    0.03786 =
         0.03914    0.00783    0.00028    0.00317
O6    3    0.491248    1.243879    0.634349    11.00000    0.18670    0.04909 =
         0.08330    0.00168    0.02171   -0.02372
H6C   2    0.458000    1.235142    0.729782    11.00000    0.16166
H6D   2    0.484217    1.278142    0.585282    11.00000    0.14240
HKLF 4
REM  wk66 in P2(1)2(1)2(1)
REM R1 =  0.0513 for   2870 Fo > 4sig(Fo)  and  0.0886 for all   4626 data
REM    225 parameters refined using      3 restraints
END
;
data_global
_journal_date_recd_electronic     2012-04-11
_journal_date_accepted     2012-04-23
_journal_name_full     'Acta Crystallographica, Section E'
_journal_year     2012
_journal_volume     68
_journal_issue      5
_journal_page_first     o1577
_journal_page_last     o1577
_journal_paper_category     QO
_journal_paper_doi     10.1107/S1600536812018168
_journal_coeditor_code     FJ2544
_publ_contact_author_name     'Sarah Drzymala'
_publ_contact_author_address
;
BAM Federal Institute for Materials Research and Testing
Department of Analytical Chemistry
Reference Materials
Richard-Willst\"atter-Strasse 11
D-12489 Berlin
Germany
;
_publ_contact_author_email     'sarah.drzymala@bam.de'
_publ_contact_author_fax     ?
_publ_contact_author_phone     ?
_publ_section_title
;\
(3<i>S</i>)-14,16-Dihydroxy-3-methyl-3,4,5,6,9,10,11,12-octahydro-1<i>H</i>-2-\
benzoxacyclotetradecine-1,7(8<i>H</i>)-dione (zearalanone) monohydrate
;
loop_
    _publ_author_name
    _publ_author_footnote
    _publ_author_address
    'Drzymala, Sarah' .
;
BAM Federal Institute for Materials Research and Testing
Department of Analytical Chemistry
Reference Materials
Richard-Willst\"atter-Strasse 11
D-12489 Berlin
Germany
;
    'Kraus, Werner' .
;
BAM Federal Institute for Materials Research and Testing
Department of Analytical Chemistry
Reference Materials
Richard-Willst\"atter-Strasse 11
D-12489 Berlin
Germany
;
    'Emmerling, Franziska' .
;
BAM Federal Institute for Materials Research and Testing
Department of Analytical Chemistry
Reference Materials
Richard-Willst\"atter-Strasse 11
D-12489 Berlin
Germany
;
    'Koch, Matthias' .
;
BAM Federal Institute for Materials Research and Testing
Department of Analytical Chemistry
Reference Materials
Richard-Willst\"atter-Strasse 11
D-12489 Berlin
Germany
;
