# Supplementary material for: (3S)-14,16-Dihy­droxy-3-methyl-3,4,5,6,9,10,11,12-octa­hydro-1H-2-benzoxacyclo­tetra­decine-1,7(8H)-dione (zearalanone) monohydrate
Source: Acta Crystallogr Sect E Struct Rep Online. 2012 Apr 28;68(Pt 5):o1577. doi: 10.1107/S1600536812018168 (PMC3344672; doi:10.1107/S1600536812018168)
Supplement: Supplementary file 2 [file e-68-o1577-Isup2.hkl]

# 
# h,k,l, Fc-squared, Fo-squared, sigma(Fo-squared) and status flag 
# 
data_I
_shelx_title ' wk66 in P2(1)2(1)2(1)' 
_shelx_refln_list_code          4 
_shelx_F_calc_maximum      190.34 
_exptl_crystal_F_000       728.00 
_reflns_d_resolution_high  0.7525 
 
loop_ 
 _symmetry_equiv_pos_as_xyz 
 'x, y, z' 
 '-x+1/2, -y, z+1/2' 
 '-x, y+1/2, -z+1/2' 
 'x+1/2, -y+1/2, -z' 
 
_cell_length_a     8.2727 
_cell_length_b    24.5792 
_cell_length_c     9.3703 
_cell_angle_alpha  90.000 
_cell_angle_beta   90.000 
_cell_angle_gamma  90.000 
 
_shelx_F_squared_multiplier     1.000 
 
loop_ 
 _refln_index_h 
 _refln_index_k 
 _refln_index_l 
 _refln_F_squared_calc 
 _refln_F_squared_meas 
 _refln_F_squared_sigma 
 _refln_observed_status 
   2   0   0     1298.74     1208.74     37.26 o 
   4   0   0       65.29       83.65     10.96 o 
   6   0   0       20.85       14.42      3.57 o 
   8   0   0       38.25       43.58      7.64 o 
  10   0   0        0.95        5.57      9.48 o 
   1   1   0     1835.82     1883.52     23.25 o 
   2   1   0     1029.65      855.64     26.28 o 
   3   1   0      149.98      141.24      6.86 o 
   4   1   0       12.76       10.55      1.73 o 
   5   1   0      309.87      325.55     19.29 o 
   6   1   0        0.05        0.00      1.93 o 
   7   1   0     1082.04     1001.84     65.62 o 
   8   1   0        3.76        1.05      3.20 o 
   9   1   0       88.26       92.18      7.65 o 
  10   1   0        4.34        0.64      6.27 o 
   0   2   0     7205.59     5996.55    348.97 o 
   1   2   0     1002.86     1030.41     32.45 o 
   2   2   0     4869.44     4942.81    121.96 o 
   3   2   0      303.81      334.42     10.96 o 
   4   2   0       14.78       15.70      1.85 o 
   5   2   0       68.63       64.35      4.20 o 
   6   2   0      386.57      379.82     28.81 o 
   7   2   0      151.12      144.52      6.31 o 
   8   2   0       31.16       39.61      4.56 o 
   9   2   0        4.88        3.08      4.23 o 
  10   2   0        0.35        0.44      5.48 o 
   1   3   0     4242.47     4388.97    168.60 o 
   2   3   0     6793.06     7448.63    145.46 o 
   3   3   0      287.33      346.34     11.41 o 
   4   3   0       29.40       27.03      2.03 o 
   5   3   0       14.47       12.97      2.05 o 
   6   3   0      340.05      365.05     20.18 o 
   7   3   0      206.04      210.65     10.11 o 
   8   3   0        3.02        0.00      3.06 o 
   9   3   0       13.25       11.45      4.65 o 
  10   3   0       14.59       10.67      6.32 o 
   0   4   0     5292.90     5077.36     73.20 o 
   1   4   0     2746.32     2971.92     97.06 o 
   2   4   0       71.41       76.91      3.12 o 
   3   4   0      287.11      307.41     15.45 o 
   4   4   0     1320.05     1425.04     63.57 o 
   5   4   0      167.62      172.03      9.59 o 
   6   4   0      448.12      455.78     26.76 o 
   7   4   0      131.12      133.96      7.24 o 
   8   4   0       87.62       78.51      8.74 o 
   9   4   0       48.55       43.50      7.04 o 
  10   4   0        1.32        0.56      6.50 o 
   1   5   0     1214.58     1313.06     51.12 o 
   2   5   0     1496.74     1638.19    104.85 o 
   3   5   0      445.25      546.43     23.25 o 
   4   5   0      386.42      372.11     16.05 o 
   5   5   0      306.73      287.82     15.70 o 
   6   5   0        0.02        0.00      2.26 o 
   7   5   0       16.53       13.89      3.26 o 
   8   5   0       18.25       22.44      4.58 o 
   9   5   0        9.09        7.26      4.95 o 
  10   5   0        0.27        0.98      7.06 o 
   0   6   0     1218.67     1065.84     21.27 o 
   1   6   0      720.95      763.35     33.90 o 
   2   6   0      198.65      215.35     12.92 o 
   3   6   0      218.79      246.22     16.94 o 
   4   6   0     2864.94     3185.09    157.67 o 
   5   6   0       23.71       28.48      2.52 o 
   6   6   0      105.13      105.96      5.14 o 
   7   6   0       35.08       29.34      3.80 o 
   8   6   0        4.51        2.35      3.42 o 
   9   6   0       32.53       38.59      6.69 o 
  10   6   0        1.94        2.52      6.87 o 
   1   7   0      366.36      369.28     16.15 o 
   2   7   0        3.53        0.98      0.85 o 
   3   7   0     3953.76     4045.60    223.70 o 
   4   7   0       99.14       87.04      8.06 o 
   5   7   0      437.40      404.00     30.43 o 
   6   7   0      297.54      265.27     11.03 o 
   7   7   0       22.23       19.92      3.30 o 
   8   7   0        1.42        0.00      3.03 o 
   9   7   0       20.70       24.28      6.08 o 
  10   7   0       14.04       21.14      8.64 o 
   0   8   0        0.00        0.00      0.90 o 
   1   8   0     1103.99     1029.80     41.98 o 
   2   8   0     2708.44     2792.82    114.59 o 
   3   8   0      210.13      187.66     10.38 o 
   4   8   0       69.79       66.08      3.71 o 
   5   8   0      240.69      221.35     10.04 o 
   6   8   0       18.35       12.48      2.31 o 
   7   8   0       13.91       12.34      2.84 o 
   8   8   0       33.85       31.77      4.94 o 
   9   8   0        0.28        0.00      4.76 o 
  10   8   0        4.49        1.82      7.00 o 
   1   9   0       67.39       54.67      2.06 o 
   2   9   0      443.49      428.37     21.36 o 
   3   9   0      392.01      407.20     17.44 o 
   4   9   0        9.05        5.08      1.66 o 
   5   9   0       20.51       18.73      2.39 o 
   6   9   0        9.64        4.80      2.01 o 
   7   9   0      297.41      270.22     21.29 o 
   8   9   0        8.28        5.33      3.94 o 
   9   9   0       11.55        2.03      6.18 o 
  10   9   0        8.22        8.73      9.85 o 
   0  10   0     9835.91     9227.43    221.20 o 
   1  10   0      107.38       93.42      4.21 o 
   2  10   0       19.56       21.87      1.47 o 
   3  10   0      419.05      369.63     15.97 o 
   4  10   0     1268.95     1344.32     68.13 o 
   5  10   0        0.68        0.00      1.74 o 
   6  10   0        7.78        7.69      2.43 o 
   7  10   0       50.68       57.04      4.54 o 
   8  10   0       12.43       17.84      4.37 o 
   9  10   0       23.57       29.43      8.16 o 
  10  10   0       13.00       21.00     11.15 o 
   2  11   0      232.17      253.78     13.58 o 
   3  11   0       10.18        7.12      1.43 o 
   4  11   0       70.13       67.85      3.10 o 
   5  11   0       35.95       38.54      2.89 o 
   6  11   0        0.12        0.00      2.12 o 
   7  11   0      155.69      141.55     10.54 o 
   8  11   0       15.24       14.96      4.21 o 
   9  11   0        4.32        0.74      7.80 o 
  10  11   0        0.10        0.00      7.06 o 
   0  12   0     1189.37     1268.54     42.62 o 
   1  12   0      752.92      730.58     24.13 o 
   2  12   0      766.67      772.04     34.31 o 
   3  12   0        7.17        5.77      1.40 o 
   4  12   0      435.04      428.84     18.26 o 
   5  12   0        0.32        0.00      1.66 o 
   6  12   0        2.90        0.00      2.05 o 
   7  12   0      114.35      115.71      9.00 o 
   8  12   0        5.96        3.67      3.87 o 
   9  12   0        0.12        0.00      7.43 o 
  10  12   0        0.49        4.65      8.92 o 
   1  13   0      320.23      368.93     13.56 o 
   2  13   0      659.26      572.09     24.76 o 
   3  13   0       46.39       48.44      4.06 o 
   4  13   0       87.77       92.16      4.18 o 
   5  13   0        4.79        2.40      1.89 o 
   6  13   0       75.94       76.03      4.86 o 
   7  13   0       20.53       32.07      4.40 o 
   8  13   0        6.97       10.72      4.34 o 
   9  13   0        2.47        0.00      6.50 o 
  10  13   0        2.61        1.30      8.18 o 
   0  14   0       96.26       99.85      3.56 o 
   1  14   0      563.88      554.04     16.89 o 
   2  14   0        7.97        6.26      2.28 o 
   3  14   0      203.53      195.77     15.29 o 
   4  14   0       38.16       44.71      2.87 o 
   5  14   0       14.55       12.47      2.36 o 
   6  14   0        0.04        0.00      2.26 o 
   7  14   0      115.75      116.79      9.66 o 
   8  14   0        6.97       15.33      5.92 o 
   9  14   0       25.39       16.54      9.66 o 
   1  15   0       37.74       48.14      2.13 o 
   2  15   0      369.80      350.04     13.04 o 
   3  15   0      476.05      435.49     20.56 o 
   4  15   0        3.30        3.61      1.83 o 
   5  15   0        0.05        0.00      1.85 o 
   6  15   0      179.79      151.65      7.45 o 
   7  15   0        0.05        3.50      3.50 o 
   8  15   0        0.00        0.00      4.80 o 
   9  15   0        0.51        0.93      7.62 o 
   0  16   0      296.37      309.21     10.70 o 
   1  16   0       20.22       16.80      1.71 o 
   2  16   0       36.12       55.49     10.98 o 
   3  16   0       42.16       44.93      4.28 o 
   4  16   0      871.51      771.60     39.36 o 
   5  16   0       90.89       78.54      3.98 o 
   6  16   0       21.05       23.53      5.34 o 
   7  16   0       23.92       17.65      4.36 o 
   8  16   0        0.02        0.00      4.71 o 
   9  16   0        0.00        0.56      7.62 o 
   2  17   0      278.74      344.40     18.74 o 
   3  17   0      300.53      322.94     14.09 o 
   4  17   0       50.38       49.21      4.40 o 
   5  17   0       23.79       26.21      3.28 o 
   6  17   0       67.38       59.40      7.54 o 
   7  17   0        7.20        7.09      5.08 o 
   8  17   0        9.77       17.41      6.28 o 
   9  17   0       17.41       17.47      9.85 o 
   0  18   0      623.54      583.20     27.52 o 
   1  18   0      289.08      287.61     13.17 o 
   2  18   0      598.67      603.04     21.82 o 
   3  18   0      906.71      819.98     33.82 o 
   4  18   0      629.63      569.74     30.15 o 
   5  18   0       61.85       55.50      4.83 o 
   6  18   0       20.63       17.92      4.19 o 
   7  18   0        0.98        0.78      4.69 o 
   8  18   0        7.38        3.03      5.52 o 
   9  18   0        0.43        0.00      7.43 o 
   2  19   0      404.69      379.74     14.46 o 
   3  19   0        7.41       10.61      4.45 o 
   4  19   0       40.14       40.84      3.62 o 
   5  19   0       43.78       32.00      4.35 o 
   6  19   0       10.85        8.49      3.70 o 
   7  19   0        0.10        0.00      4.46 o 
   8  19   0        6.90        9.76      5.87 o 
   0  20   0       53.07       67.39      5.75 o 
   3  20   0      602.45      558.49     21.97 o 
   4  20   0      123.82      115.41      8.20 o 
   5  20   0        0.29        1.28      3.01 o 
   6  20   0       59.07       44.84      9.91 o 
   7  20   0        0.12        0.00      4.56 o 
   8  20   0        2.67        0.00      5.37 o 
   1  21   0      131.05      128.15      5.44 o 
   2  21   0      624.28      625.78     18.96 o 
   3  21   0       44.85       53.72      5.22 o 
   4  21   0       14.61       14.61      3.70 o 
   5  21   0        8.71        5.18      3.26 o 
   6  21   0        3.50        4.54      4.63 o 
   7  21   0        0.42        2.59      5.09 o 
   8  21   0        0.28        0.00      9.48 o 
   0  22   0      380.68      359.34     29.18 o 
   1  22   0        9.90        9.29      2.31 o 
   2  22   0      116.71      111.92      4.22 o 
   3  22   0      122.15      128.21      6.52 o 
   4  22   0      112.33      114.32      6.35 o 
   5  22   0        2.25        5.43      3.46 o 
   6  22   0        0.04        0.00      4.26 o 
   7  22   0       11.94        9.90      5.87 o 
   8  22   0       21.60       29.36     11.99 o 
   1  23   0        3.75        4.22      2.16 o 
   2  23   0       12.77       17.20      3.01 o 
   3  23   0        3.30        4.96      2.58 o 
   4  23   0        7.48        8.21      3.36 o 
   5  23   0        2.60        3.80      4.44 o 
   6  23   0       48.43       58.07      7.22 o 
   7  23   0       10.91       22.48      6.50 o 
   0  24   0      107.45      116.43      6.26 o 
   1  24   0        0.60        0.72      2.20 o 
   2  24   0       23.78       30.82      3.53 o 
   3  24   0        0.47        1.40      2.85 o 
   4  24   0       10.30        6.97      3.62 o 
   5  24   0        4.77        5.40      4.88 o 
   6  24   0       43.25       48.68      7.10 o 
   7  24   0        1.19        1.26      5.44 o 
   1  25   0       19.08       22.22      3.02 o 
   2  25   0        0.14        0.08      2.50 o 
   3  25   0       24.49       31.07      4.38 o 
   4  25   0        1.95        2.45      4.37 o 
   5  25   0        8.13       10.04      5.10 o 
   6  25   0       32.80       47.25      7.13 o 
   7  25   0        0.02        0.00      8.13 o 
   0  26   0       39.15       45.72      5.26 o 
   1  26   0       15.75       14.58      3.21 o 
   2  26   0        6.63        8.84      3.01 o 
   3  26   0       23.45       28.63      4.55 o 
   4  26   0        9.55       12.11      5.70 o 
   5  26   0       17.15       20.26      5.71 o 
   6  26   0       72.25       84.12      8.66 o 
   1  27   0        3.88        4.87      2.87 o 
   2  27   0       29.16       38.78      4.72 o 
   3  27   0        0.15        3.23      4.67 o 
   4  27   0        0.00        0.00      4.34 o 
   5  27   0        0.51        2.85      4.97 o 
   6  27   0        1.40        4.50      5.39 o 
   0  28   0        1.95       27.14      6.19 o 
   1  28   0        6.60        7.50      3.11 o 
   2  28   0       17.11       20.27      5.30 o 
   3  28   0       42.92       58.51      6.94 o 
   4  28   0       11.25       12.69      5.34 o 
   5  28   0        0.71        0.00      4.80 o 
   1  29   0       23.61       29.46      4.71 o 
   2  29   0        1.49        0.72      4.38 o 
   3  29   0       27.31       40.26      6.58 o 
   4  29   0        5.94        6.94      5.27 o 
   0  30   0      151.75      211.57     17.28 o 
   1  30   0        2.53        8.09      6.24 o 
   2  30   0        1.44        4.44      4.53 o 
   3  30   0       38.69       50.77      7.05 o 
   4  30   0        1.15        1.34      4.73 o 
   1  31   0        5.34        4.26      6.35 o 
   2  31   0        4.92        8.09      9.66 o 
   3  31   0       49.11       56.81      7.51 o 
   0  32   0        0.11        0.00      8.73 o 
   1  32   0        0.02        1.81      6.36 o 
   1   0   1     3190.03     3571.61     41.58 o 
   2   0   1     8155.33     9054.39    209.32 o 
   3   0   1      124.83      145.33      5.40 o 
   4   0   1        0.45        0.00      1.32 o 
   5   0   1      227.08      231.70     12.86 o 
   6   0   1      220.45      217.47     16.50 o 
   7   0   1      138.77      141.69     12.20 o 
   8   0   1       65.52       56.25      5.81 o 
   9   0   1        2.27        0.00      3.79 o 
  10   0   1        2.53        0.00      5.29 o 
 -10   1   1        0.39        0.00      6.36 o 
  -9   1   1        2.21        3.77      4.03 o 
  -8   1   1       53.55       59.50      6.04 o 
  -7   1   1      171.79      173.73     12.50 o 
  -6   1   1      363.11      369.97     30.00 o 
  -5   1   1        6.38        6.93      1.74 o 
  -4   1   1     2016.40     2079.78    101.96 o 
  -3   1   1      777.75      749.02     27.23 o 
  -2   1   1     7331.87     7699.72    356.60 o 
  -1   1   1     2082.28     2218.87     47.12 o 
   0   1   1      126.31      114.59      2.81 o 
   1   1   1     2084.52     2225.13     53.01 o 
   2   1   1     7337.00     7789.37    301.63 o 
   3   1   1      777.75      841.58     36.88 o 
   4   1   1     2015.30     2116.29    115.82 o 
   5   1   1        6.43        7.31      1.80 o 
   6   1   1      363.46      385.32     23.56 o 
   7   1   1      171.71      166.51     10.56 o 
   8   1   1       53.50       51.66      5.29 o 
   9   1   1        2.21        1.53      3.89 o 
  10   1   1        0.40        0.00      5.72 o 
 -10   2   1        2.56        0.00      6.23 o 
  -9   2   1       27.29       32.02      5.30 o 
  -8   2   1       36.93       40.75      4.46 o 
  -7   2   1      384.83      408.49     29.03 o 
  -6   2   1      156.72      168.14     10.17 o 
  -5   2   1      107.16       97.84      5.47 o 
  -4   2   1       51.98       54.16      2.57 o 
  -3   2   1       18.02       15.40      1.53 o 
  -2   2   1     3582.58     3930.56    112.82 o 
  -1   2   1       89.31       99.61      1.44 o 
   0   2   1      455.41      514.25     12.12 o 
   1   2   1       88.87      100.80      2.85 o 
   2   2   1     3585.06     3550.41    125.16 o 
   3   2   1       17.77       17.11      1.37 o 
   4   2   1       51.99       62.96      3.78 o 
   5   2   1      107.22      102.26      6.98 o 
   6   2   1      156.57      169.71     12.59 o 
   7   2   1      384.80      363.39     25.08 o 
   8   2   1       36.99       41.05      4.95 o 
   9   2   1       27.29       32.27      5.93 o 
  10   2   1        2.56        5.07      6.82 o 
 -10   3   1        3.80        6.38      6.82 o 
  -9   3   1        4.67        9.35      4.38 o 
  -8   3   1        8.91        9.66      3.48 o 
  -7   3   1      118.00      129.69      8.32 o 
  -6   3   1      628.07      638.89     41.55 o 
  -5   3   1      124.57      115.99      4.25 o 
  -4   3   1      224.58      227.47     18.73 o 
  -3   3   1      584.51      687.31     14.57 o 
  -2   3   1     1654.13     1805.36     55.10 o 
  -1   3   1     1196.64     1242.29     18.22 o 
   0   3   1     2504.90     2420.30     45.68 o 
   1   3   1     1197.74     1209.83     42.03 o 
   2   3   1     1652.99     1690.55     48.40 o 
   3   3   1      584.21      665.52     26.18 o 
   4   3   1      224.82      264.53     13.89 o 
   5   3   1      124.60      124.76      9.49 o 
   6   3   1      628.39      665.12     53.04 o 
   7   3   1      118.05      119.47      6.84 o 
   8   3   1        8.85        4.91      3.73 o 
   9   3   1        4.69        5.89      4.69 o 
  10   3   1        3.78        6.08      8.55 o 
 -10   4   1        1.67        0.00      6.32 o 
  -9   4   1        0.48        0.00      3.94 o 
  -8   4   1       38.70       35.71      4.48 o 
  -7   4   1      120.60      122.38      7.50 o 
  -6   4   1      303.21      271.02      7.84 o 
  -5   4   1      107.31       86.38      8.36 o 
  -4   4   1      399.80      473.18     12.56 o 
  -3   4   1     2682.30     2924.18     61.93 o 
  -2   4   1     2824.87     2946.44    105.66 o 
  -1   4   1     4434.71     4691.20     85.05 o 
   0   4   1      303.31      219.93      4.62 o 
   1   4   1     4432.90     4348.38    104.89 o 
   2   4   1     2822.35     2751.22     82.86 o 
   3   4   1     2682.22     2817.19    128.36 o 
   4   4   1      399.28      470.06     23.84 o 
   5   4   1      107.26      107.08      6.15 o 
   6   4   1      302.83      292.98     14.98 o 
   7   4   1      120.77      108.73      5.99 o 
   8   4   1       38.78       31.41      4.68 o 
   9   4   1        0.48        1.14      4.23 o 
  10   4   1        1.68        0.00      6.47 o 
 -10   5   1        7.50        4.78      7.03 o 
  -9   5   1        4.37        6.00      4.28 o 
  -8   5   1        9.74        4.47      3.43 o 
  -7   5   1       16.32       11.62      2.54 o 
  -6   5   1      193.60      158.35     11.97 o 
  -5   5   1      166.50      177.66      8.63 o 
  -4   5   1      186.87      217.19      6.74 o 
  -3   5   1      292.14      291.45      7.51 o 
  -2   5   1      562.05      676.58     25.51 o 
  -1   5   1      650.10      695.95     13.98 o 
   0   5   1      151.41      155.74      5.69 o 
   1   5   1      651.44      629.28     20.47 o 
   2   5   1      563.51      601.06     32.92 o 
   3   5   1      292.01      288.41     13.91 o 
   4   5   1      187.11      222.52     11.06 o 
   5   5   1      166.69      177.90     10.52 o 
   6   5   1      193.92      192.50     11.59 o 
   7   5   1       16.32       10.47      3.59 o 
   8   5   1        9.70        3.23      3.49 o 
   9   5   1        4.39        7.55      4.64 o 
  10   5   1        7.49        9.80      7.48 o 
 -10   6   1       22.19       14.51      7.72 o 
  -9   6   1        4.06        5.09      4.96 o 
  -8   6   1        7.78        0.28      3.15 o 
  -7   6   1      154.31      141.92      6.96 o 
  -6   6   1       17.36       22.59      2.72 o 
  -5   6   1      336.77      346.41     17.37 o 
  -4   6   1      208.59      228.17      5.32 o 
  -3   6   1      757.63      859.62     29.51 o 
  -2   6   1       31.64       31.97      1.74 o 
  -1   6   1     3225.54     3566.64     91.64 o 
   0   6   1      345.90      341.14     13.09 o 
   1   6   1     3225.05     3085.33     61.83 o 
   2   6   1       31.36       31.24      1.63 o 
   3   6   1      758.68      837.17     38.65 o 
   4   6   1      208.79      226.75     11.51 o 
   5   6   1      336.77      353.94     20.29 o 
   6   6   1       17.32       16.71      2.89 o 
   7   6   1      154.30      135.54     11.42 o 
   8   6   1        7.78        3.72      3.68 o 
   9   6   1        4.07        3.11      4.60 o 
  10   6   1       22.15       13.33      7.80 o 
 -10   7   1       22.58       29.83      9.13 o 
  -9   7   1        2.16        0.81      4.74 o 
  -8   7   1       10.41        3.17      3.18 o 
  -7   7   1       33.51       39.09      4.15 o 
  -6   7   1       27.03       26.34      4.05 o 
  -5   7   1      193.49      191.15      5.50 o 
  -4   7   1      158.41      177.19      5.33 o 
  -3   7   1     1436.96     1585.64     63.03 o 
  -2   7   1      462.52      480.97     23.09 o 
  -1   7   1      570.99      649.85     20.76 o 
   0   7   1      531.16      562.91     24.27 o 
   1   7   1      570.69      556.87     15.80 o 
   2   7   1      462.27      462.48     15.89 o 
   3   7   1     1434.63     1545.01     81.98 o 
   4   7   1      157.85      175.78      7.95 o 
   5   7   1      193.43      198.04      9.89 o 
   6   7   1       26.99       26.21      3.06 o 
   7   7   1       33.49       37.47      4.29 o 
   8   7   1       10.40        5.47      4.05 o 
   9   7   1        2.18       10.22      4.85 o 
  10   7   1       22.62       25.09     11.89 o 
 -10   8   1       40.18       45.20     12.36 o 
  -9   8   1        4.34        8.16      5.24 o 
  -8   8   1       16.30       14.04      3.70 o 
  -7   8   1       25.74       23.66      3.61 o 
  -6   8   1       63.49       63.20      4.65 o 
  -5   8   1       73.91       67.38      3.16 o 
  -4   8   1      321.54      343.67      9.45 o 
  -3   8   1     2608.66     2799.49    117.70 o 
  -2   8   1      272.55      302.93     12.95 o 
  -1   8   1      456.82      516.68     18.19 o 
   0   8   1      186.55      207.98      8.94 o 
   1   8   1      457.41      461.28     21.50 o 
   2   8   1      272.62      270.37     12.34 o 
   3   8   1     2610.30     2739.81    134.96 o 
   4   8   1      321.83      338.33     17.84 o 
   5   8   1       74.12       69.64      4.33 o 
   6   8   1       63.34       63.44      4.47 o 
   7   8   1       25.78       20.30      4.39 o 
   8   8   1       16.30       15.85      4.61 o 
   9   8   1        4.34        0.97      5.36 o 
  10   8   1       40.12       38.65     13.38 o 
 -10   9   1       15.77       17.11      8.38 o 
  -9   9   1       30.34       33.65      6.82 o 
  -8   9   1        4.69        3.02      3.30 o 
  -7   9   1        3.64        2.64      2.77 o 
  -6   9   1       40.07       38.65      2.82 o 
  -5   9   1      108.67      109.95      3.51 o 
  -4   9   1      454.94      486.95     17.96 o 
  -3   9   1      241.61      243.88     12.88 o 
  -2   9   1      551.32      569.03     22.00 o 
  -1   9   1      940.75     1010.86     35.65 o 
   0   9   1     3892.34     3782.52    132.09 o 
   1   9   1      940.53      883.79     33.12 o 
   2   9   1      551.76      501.56     20.28 o 
   3   9   1      241.36      239.82     12.25 o 
   4   9   1      455.06      478.34     25.23 o 
   5   9   1      108.56      105.38      7.18 o 
   6   9   1       40.17       32.42      3.37 o 
   7   9   1        3.67        3.27      2.85 o 
   8   9   1        4.68        7.32      4.00 o 
   9   9   1       30.30       35.50     11.24 o 
  10   9   1       15.79       21.56     11.52 o 
 -10  10   1        5.89        1.97      7.05 o 
  -9  10   1        9.61        3.45      6.61 o 
  -8  10   1        0.40        1.02      3.54 o 
  -7  10   1       33.20       37.91      3.86 o 
  -6  10   1       22.42       24.30      2.66 o 
  -5  10   1      110.96      106.68      3.58 o 
  -4  10   1       19.89       22.66      1.95 o 
  -3  10   1       99.94      114.80      6.03 o 
  -2  10   1      374.39      404.76     21.97 o 
  -1  10   1     1067.35     1124.32     35.67 o 
   0  10   1     4331.94     4578.18    139.79 o 
   1  10   1     1068.11      985.73     19.60 o 
   2  10   1      373.86      353.74     15.42 o 
   3  10   1       99.87      103.94      4.54 o 
   4  10   1       19.90       21.55      2.14 o 
   5  10   1      110.81      108.98      7.34 o 
   6  10   1       22.32       20.44      3.00 o 
   7  10   1       33.16       32.43      5.48 o 
   8  10   1        0.40        0.00      3.39 o 
   9  10   1        9.62        0.00      6.29 o 
  10  10   1        5.88       17.28     10.78 o 
 -10  11   1        1.85        3.90      9.11 o 
  -9  11   1       14.14       12.38      7.45 o 
  -8  11   1       12.69        9.12      4.11 o 
  -7  11   1       39.43       33.65      4.31 o 
  -6  11   1      171.73      171.63      7.02 o 
  -5  11   1        5.02        4.51      1.73 o 
  -4  11   1      109.57      104.72      3.02 o 
  -3  11   1       24.42       29.99      2.23 o 
  -2  11   1      808.60      775.67     35.14 o 
   0  11   1     4658.04     4583.35    136.14 o 
   1  11   1       84.83      108.77     12.88 o 
   2  11   1      809.60      728.04     26.17 o 
   3  11   1       24.48       25.16      2.05 o 
   4  11   1      109.18      105.47      5.01 o 
   5  11   1        5.04        4.17      2.07 o 
   6  11   1      172.07      165.37     11.68 o 
   7  11   1       39.50       34.89      4.65 o 
   8  11   1       12.66       15.62      4.84 o 
   9  11   1       14.12       10.36      6.86 o 
  10  11   1        1.83        5.57      8.73 o 
 -10  12   1        0.51        5.76      9.11 o 
  -9  12   1       23.96       20.27      7.89 o 
  -8  12   1       21.92       20.45      4.70 o 
  -7  12   1      170.51      162.16     11.58 o 
  -6  12   1       44.92       44.35      3.47 o 
  -5  12   1       27.27       30.13      2.39 o 
  -4  12   1       41.63       44.06      2.59 o 
  -3  12   1      796.72      750.21     38.07 o 
  -2  12   1       16.93       14.29      4.03 o 
  -1  12   1      341.21      483.42     27.43 o 
   0  12   1      849.41     1086.78     22.75 o 
   1  12   1      340.43      355.90     32.01 o 
   2  12   1       16.90       18.48      1.86 o 
   3  12   1      796.49      649.13     31.63 o 
   4  12   1       41.71       39.52      2.71 o 
   5  12   1       27.18       26.02      2.88 o 
   6  12   1       44.89       44.97      3.66 o 
   7  12   1      170.63      149.07     15.70 o 
   8  12   1       21.97       22.93      5.12 o 
   9  12   1       24.03       26.38      8.20 o 
  10  12   1        0.52       11.34     10.59 o 
  -9  13   1       21.71       23.60     10.22 o 
  -8  13   1       13.88        5.54      3.97 o 
  -7  13   1       14.47       18.73      3.94 o 
  -6  13   1       38.18       37.35      3.28 o 
  -5  13   1      117.49      110.00      3.46 o 
  -4  13   1       43.60       41.50      2.47 o 
  -3  13   1       17.62       18.14      1.86 o 
  -2  13   1      216.20      276.07     12.37 o 
  -1  13   1      875.37      872.27     25.53 o 
   0  13   1     1963.68     1923.70     49.44 o 
   1  13   1      876.84      765.85     19.62 o 
   2  13   1      216.29      216.85     11.47 o 
   3  13   1       17.62       14.33      2.18 o 
   4  13   1       43.44       35.55      2.64 o 
   5  13   1      117.56      108.17      6.39 o 
   6  13   1       38.21       35.37      3.77 o 
   7  13   1       14.46       16.80      3.87 o 
   8  13   1       13.88       12.46      5.89 o 
   9  13   1       21.74       22.41     10.22 o 
  -9  14   1        6.31        8.55      9.29 o 
  -8  14   1        3.21        0.00      5.31 o 
  -7  14   1       72.59       62.94      5.24 o 
  -6  14   1       10.68        8.74      3.19 o 
  -5  14   1       26.70       23.00      2.51 o 
  -4  14   1        3.97        2.43      1.58 o 
  -3  14   1      237.94      210.77      8.01 o 
  -2  14   1      314.79      314.02     14.20 o 
  -1  14   1      113.49      158.96      6.46 o 
   0  14   1      437.53      452.94     13.85 o 
   1  14   1      113.48      123.76      7.16 o 
   2  14   1      314.60      280.95     10.37 o 
   3  14   1      237.64      192.84      8.42 o 
   4  14   1        3.94        0.47      1.61 o 
   5  14   1       26.77       22.28      2.77 o 
   6  14   1       10.67        4.62      3.04 o 
   7  14   1       72.55       55.87     10.57 o 
   8  14   1        3.20        0.00      4.84 o 
   9  14   1        6.33        5.33      6.77 o 
  -9  15   1       18.76       23.97     10.96 o 
  -8  15   1        1.23        2.63      6.69 o 
  -7  15   1       10.25        9.46      3.57 o 
  -6  15   1        0.22        0.00      2.66 o 
  -5  15   1        8.35        5.45      1.97 o 
  -4  15   1        6.50        5.53      1.82 o 
  -3  15   1       83.65       99.87      5.73 o 
  -2  15   1       10.16       14.39      2.67 o 
  -1  15   1      174.79      157.73      6.00 o 
   0  15   1      163.83      148.29      5.91 o 
   1  15   1      174.29      144.62      4.74 o 
   2  15   1       10.20        9.56      1.66 o 
   3  15   1       83.76       74.79      4.54 o 
   4  15   1        6.47        3.52      2.42 o 
   5  15   1        8.39        3.80      2.40 o 
   6  15   1        0.23        0.00      2.65 o 
   7  15   1       10.24        2.46      3.38 o 
   8  15   1        1.24        0.00      5.00 o 
   9  15   1       18.69       28.98      8.30 o 
  -9  16   1        4.92       10.41      8.92 o 
  -8  16   1        9.49        4.75      5.90 o 
  -7  16   1       10.51        5.74      3.67 o 
  -6  16   1        4.09        0.00      2.89 o 
  -5  16   1        1.64        0.72      1.90 o 
  -4  16   1      134.40      174.05     18.34 o 
  -2  16   1       75.68       86.39      4.33 o 
   1  16   1       16.45       30.60      6.04 o 
   2  16   1       75.68       64.28      2.83 o 
   3  16   1      137.74      134.21      7.57 o 
   4  16   1      134.33      122.36     12.48 o 
   5  16   1        1.61        0.00      2.33 o 
   6  16   1        4.13        0.00      2.80 o 
   7  16   1       10.52        7.31      3.97 o 
   8  16   1        9.50        7.12      5.34 o 
   9  16   1        4.94        6.49      7.08 o 
  -9  17   1        6.12        9.11      8.92 o 
  -8  17   1       10.22        8.54      5.95 o 
  -7  17   1        6.65       10.33      5.04 o 
  -6  17   1       36.59       30.00      4.03 o 
  -5  17   1      118.48      111.62      5.36 o 
  -4  17   1      605.55      640.20     33.99 o 
  -3  17   1      540.97      742.73     49.70 o 
  -2  17   1       47.29       65.68      4.98 o 
  -1  17   1      121.69      131.49      4.53 o 
   0  17   1      304.54      306.66      7.94 o 
   1  17   1      121.88      111.69      3.42 o 
   2  17   1       47.22       42.82      2.83 o 
   3  17   1      540.29      483.12     27.22 o 
   4  17   1      605.47      529.99     40.50 o 
   5  17   1      118.56      109.94      8.87 o 
   6  17   1       36.59       30.96      3.91 o 
   7  17   1        6.68        4.81      5.01 o 
   8  17   1       10.21        3.61      4.76 o 
   9  17   1        6.09        4.77     11.06 o 
  -9  18   1        1.36        0.00      8.18 o 
  -8  18   1        1.91        1.12      5.76 o 
  -7  18   1        0.13        0.96      4.56 o 
  -6  18   1       61.45       66.88      9.73 o 
  -5  18   1       90.28       89.12      5.05 o 
  -4  18   1      412.16      461.28     35.05 o 
  -3  18   1     1228.84     1302.98     51.10 o 
  -2  18   1      118.22      117.13      7.56 o 
   1  18   1       29.09       68.62     12.93 o 
   2  18   1      118.78       95.16      3.52 o 
   3  18   1     1230.06     1089.41     58.77 o 
   4  18   1      412.37      368.39     21.45 o 
   5  18   1       90.24       81.35      6.67 o 
   6  18   1       61.49       57.99     12.18 o 
   7  18   1        0.13        0.00      4.55 o 
   8  18   1        1.90        0.16      5.50 o 
   9  18   1        1.37        0.00      6.00 o 
  -8  19   1        4.05        5.20      5.65 o 
  -7  19   1        3.30        7.97      5.31 o 
  -6  19   1        2.81        3.15      3.49 o 
  -5  19   1       47.19       44.27      4.13 o 
  -4  19   1      512.76      535.27     30.99 o 
  -3  19   1      163.20      223.57     17.07 o 
  -2  19   1       39.79       43.17      4.13 o 
  -1  19   1      193.47      192.69      8.92 o 
   0  19   1      912.44      863.27     24.30 o 
   1  19   1      193.50      167.85      6.22 o 
   2  19   1       39.41       35.26      2.74 o 
   3  19   1      162.91      152.63      8.64 o 
   4  19   1      512.66      439.18     27.53 o 
   5  19   1       47.24       45.14      6.65 o 
   6  19   1        2.81        7.81      3.51 o 
   7  19   1        3.27        0.00      4.96 o 
   8  19   1        4.05        0.00      5.23 o 
  -8  20   1        5.59        3.66      6.10 o 
  -7  20   1        5.11        8.58      5.45 o 
  -6  20   1       22.16       22.48      5.71 o 
  -5  20   1       14.06       12.63      3.73 o 
  -4  20   1      113.20      110.82      6.07 o 
  -3  20   1      251.91      278.21     12.92 o 
  -2  20   1        8.60       13.31      2.29 o 
  -1  20   1       54.39       69.69      3.31 o 
   0  20   1       65.46       74.22      3.37 o 
   1  20   1       54.32       59.82      3.07 o 
   2  20   1        8.61        6.22      2.05 o 
   3  20   1      251.97      216.94     13.03 o 
   4  20   1      113.11      104.08      6.34 o 
   5  20   1       14.07        8.68      2.99 o 
   6  20   1       22.24       21.15      5.47 o 
   7  20   1        5.10        0.00      5.01 o 
   8  20   1        5.60        0.62      5.56 o 
  -8  21   1        2.44        6.40      6.32 o 
  -7  21   1        1.41        5.00      5.40 o 
  -6  21   1        1.54        0.00      6.14 o 
  -5  21   1       11.20       10.67      3.70 o 
  -4  21   1       82.14       81.82      6.81 o 
  -3  21   1       36.26      103.99     31.50 o 
  -2  21   1       28.72       40.36      3.50 o 
  -1  21   1       61.37       69.80      3.40 o 
   1  21   1       61.45       65.62      3.25 o 
   2  21   1       28.78       28.67      2.73 o 
   3  21   1       36.27       39.06      4.74 o 
   4  21   1       82.18       78.62      4.31 o 
   5  21   1       11.21        8.56      3.67 o 
   6  21   1        1.54        0.72      4.81 o 
   7  21   1        1.40        2.10      5.25 o 
   8  21   1        2.45        0.00      5.52 o 
  -7  22   1        6.65       10.02      5.81 o 
  -6  22   1       21.92       23.98      5.88 o 
  -5  22   1        0.75        1.17      4.22 o 
  -4  22   1       11.43       11.77      3.85 o 
  -3  22   1      247.83      259.11     17.45 o 
  -2  22   1       59.21       78.59      4.42 o 
  -1  22   1       37.08       43.83      3.10 o 
   0  22   1      168.15      170.47      7.23 o 
   1  22   1       36.99       34.01      3.01 o 
   2  22   1       59.07       67.44      3.75 o 
   3  22   1      247.63      222.45     14.77 o 
   4  22   1       11.39       11.87      3.06 o 
   5  22   1        0.77        0.76      3.14 o 
   6  22   1       21.89       20.35      6.94 o 
   7  22   1        6.68        9.78      5.85 o 
   8  22   1        2.48       10.11     10.71 o 
  -7  23   1        4.36        6.68      5.67 o 
  -6  23   1        3.99        3.11      5.00 o 
  -5  23   1        2.28        1.94      4.44 o 
  -4  23   1       22.26       22.38      4.09 o 
  -3  23   1       27.93       32.91      4.96 o 
  -2  23   1       57.46       69.10      4.30 o 
  -1  23   1       17.77       27.91      6.03 o 
   0  23   1       33.51       45.83      3.35 o 
   1  23   1       17.74       24.63      3.14 o 
   2  23   1       57.32       57.43      3.73 o 
   3  23   1       27.91       31.46      4.07 o 
   4  23   1       22.27       17.46      4.56 o 
   5  23   1        2.25        0.42      4.26 o 
   6  23   1        3.98        1.21      4.74 o 
   7  23   1        4.34       12.17      5.90 o 
  -7  24   1       16.60       24.19      6.87 o 
  -6  24   1        4.34       11.52      5.52 o 
  -5  24   1       15.61       17.17      5.40 o 
  -4  24   1       16.40       15.09      4.92 o 
  -3  24   1        2.50        5.38      3.20 o 
  -2  24   1       17.22       23.80      3.85 o 
   0  24   1       42.11       49.35      3.44 o 
   1  24   1       47.09       85.22      9.38 o 
   2  24   1       17.20       19.55      2.88 o 
   3  24   1        2.50        3.54      2.60 o 
   4  24   1       16.38       13.73      3.85 o 
   5  24   1       15.69       13.71      5.05 o 
   6  24   1        4.35        0.99      4.90 o 
   7  24   1       16.63       27.14      7.10 o 
  -6  25   1        0.44        5.57      5.51 o 
  -5  25   1        5.13        0.21      4.77 o 
  -4  25   1       83.19       96.30      8.94 o 
  -3  25   1       15.16       23.40      4.28 o 
  -2  25   1        0.09        0.00      3.12 o 
  -1  25   1      154.47      174.88     10.85 o 
   0  25   1       45.16       51.48      3.62 o 
   1  25   1      154.43      161.80      7.16 o 
   2  25   1        0.09        1.92      2.25 o 
   3  25   1       15.23       21.56      3.47 o 
   4  25   1       83.15       83.21     13.44 o 
   5  25   1        5.10        8.75      5.00 o 
   6  25   1        0.45        6.51      5.10 o 
   7  25   1        1.73        0.00     10.78 o 
  -6  26   1       12.67       22.60      6.42 o 
  -5  26   1        1.09        0.00      4.43 o 
  -4  26   1        1.78        2.32      4.29 o 
  -3  26   1       42.21       44.76      6.17 o 
  -2  26   1       13.86       15.90      3.95 o 
  -1  26   1       22.23       33.09      3.75 o 
   0  26   1       38.15       52.98      4.36 o 
   1  26   1       22.10       27.63      3.14 o 
   2  26   1       13.86       14.60      3.32 o 
   3  26   1       42.27       43.15      4.98 o 
   4  26   1        1.81        3.10      4.60 o 
   5  26   1        1.11        4.28      5.04 o 
   6  26   1       12.69       19.67      6.21 o 
  -6  27   1        1.45        1.65      5.53 o 
  -5  27   1        9.25        7.59      5.46 o 
  -4  27   1       32.36       39.20      6.61 o 
  -3  27   1        3.79       10.04      4.85 o 
  -2  27   1        4.07        4.43      3.58 o 
  -1  27   1       42.53       58.92      5.50 o 
   0  27   1        8.87       14.37      3.29 o 
   1  27   1       42.49       61.78      4.17 o 
   2  27   1        4.04        2.02      2.74 o 
   3  27   1        3.80       12.05      4.68 o 
   4  27   1       32.36       41.45     10.29 o 
   5  27   1        9.22        7.76      5.33 o 
   6  27   1        1.44        4.74      5.39 o 
  -5  28   1        0.62        2.94      4.89 o 
  -4  28   1       33.47       54.41      7.16 o 
  -3  28   1       54.93       69.63      7.48 o 
  -2  28   1       13.02       24.51      5.39 o 
  -1  28   1       12.73       23.84      4.49 o 
   0  28   1        8.26       16.05      3.52 o 
   1  28   1       12.75       19.55      4.02 o 
   2  28   1       13.03       13.53      3.79 o 
   3  28   1       54.94       64.80      7.17 o 
   4  28   1       33.43       53.46     10.28 o 
   5  28   1        0.64        0.00      4.64 o 
  -4  29   1       68.98       89.20      8.60 o 
  -3  29   1        8.73       19.61      5.84 o 
  -2  29   1        6.64        3.35      4.88 o 
  -1  29   1        4.37       12.66      4.82 o 
   0  29   1       25.75       20.10      4.52 o 
   1  29   1        4.35        6.24      3.71 o 
   2  29   1        6.57        6.21      4.61 o 
   3  29   1        8.74       14.98      5.32 o 
   4  29   1       69.06       79.86      8.25 o 
  -4  30   1        7.56       12.04      5.95 o 
  -3  30   1        6.93       11.87      5.72 o 
  -2  30   1        1.83        3.71      4.68 o 
  -1  30   1       33.26       45.39      6.50 o 
   0  30   1        0.50        2.47      5.90 o 
   1  30   1       33.38       36.30      5.88 o 
   2  30   1        1.84        0.00      6.13 o 
   3  30   1        6.96       11.41      5.04 o 
   4  30   1        7.55        7.90      5.25 o 
  -3  31   1        5.84       13.88      5.82 o 
  -2  31   1       11.64       20.43      5.94 o 
  -1  31   1       18.97       21.42      7.83 o 
   0  31   1        0.91        9.17      6.37 o 
   1  31   1       18.94       21.53      7.61 o 
   2  31   1       11.65       24.83      8.44 o 
   3  31   1        5.87        8.02      7.33 o 
  -1  32   1        4.46        1.31      7.09 o 
   0  32   1       13.98       38.55      8.66 o 
   1  32   1        4.46        4.67      6.90 o 
   0   0   2    22136.22    20720.27    778.06 o 
   1   0   2     3064.52     3263.21    110.37 o 
   2   0   2     3586.26     3571.97    227.24 o 
   3   0   2      528.68      652.13     36.05 o 
   4   0   2      397.15      410.11     23.66 o 
   5   0   2      135.54      152.14      7.42 o 
   6   0   2      438.95      450.17     29.91 o 
   7   0   2      810.00      800.35     50.63 o 
   8   0   2       71.68       69.86      8.86 o 
   9   0   2       73.43       73.74      7.61 o 
  10   0   2        0.03        4.92      7.10 o 
 -10   1   2        0.73        0.00      5.98 o 
  -9   1   2        1.30        3.10      4.73 o 
  -8   1   2        1.22        0.00      3.45 o 
  -7   1   2      106.77      113.78      6.78 o 
  -6   1   2      313.28      316.21     19.26 o 
  -5   1   2       80.88       89.29      4.03 o 
  -4   1   2      491.62      437.35     43.74 o 
  -3   1   2      261.52      221.99     31.79 o 
  -2   1   2      398.91      411.43     23.32 o 
  -1   1   2     3777.00     3857.33     85.45 o 
   0   1   2    36229.53    33087.28    592.02 o 
   1   1   2     3777.48     3827.05     82.93 o 
   2   1   2      398.36      441.26     19.74 o 
   3   1   2      261.64      279.24     14.72 o 
   4   1   2      491.70      509.79     24.62 o 
   5   1   2       80.78       89.75      3.99 o 
   6   1   2      313.39      318.07     21.14 o 
   7   1   2      106.76      110.11      6.55 o 
   8   1   2        1.22        1.60      3.57 o 
   9   1   2        1.29        0.00      4.30 o 
  10   1   2        0.74        0.00      5.81 o 
 -10   2   2        4.07        0.00      6.24 o 
  -9   2   2       23.43       29.79      5.32 o 
  -8   2   2       33.58       29.31      4.82 o 
  -7   2   2      246.82      247.71     14.42 o 
  -6   2   2      250.40      232.67      6.89 o 
  -5   2   2      110.52       88.04     13.97 o 
  -4   2   2      252.22      273.13     11.17 o 
  -3   2   2     1045.54     1060.95     56.75 o 
  -2   2   2      153.61      142.99      8.99 o 
  -1   2   2      775.53      791.54     19.47 o 
   0   2   2     8962.33     9173.57    185.26 o 
   1   2   2      777.09      828.93     14.43 o 
   2   2   2      153.78      160.95      7.33 o 
   3   2   2     1045.94     1081.41     35.26 o 
   4   2   2      252.35      261.52     12.31 o 
   5   2   2      110.66      113.06      5.92 o 
   6   2   2      250.52      255.86     16.00 o 
   7   2   2      246.85      229.56     10.73 o 
   8   2   2       33.61       30.71      4.79 o 
   9   2   2       23.45       27.15      5.92 o 
  10   2   2        4.08        0.00      6.32 o 
 -10   3   2        0.46        4.44      7.15 o 
  -9   3   2       19.61       24.11      5.09 o 
  -8   3   2       32.16       33.93      4.93 o 
  -7   3   2      409.96      320.57     43.30 o 
  -6   3   2      198.72      174.10      5.57 o 
  -5   3   2      180.41      191.42      8.64 o 
  -4   3   2      682.55      773.09     28.78 o 
  -3   3   2     2166.46     2362.86    101.45 o 
  -2   3   2      633.11      627.36     25.38 o 
  -1   3   2      985.72      964.74     36.37 o 
   0   3   2     3689.03     3844.08     83.43 o 
   1   3   2      985.79     1047.70     18.59 o 
   2   3   2      632.89      681.44     28.04 o 
   3   3   2     2166.99     2249.64     78.85 o 
   4   3   2      682.44      738.83     33.36 o 
   5   3   2      180.62      180.97     10.84 o 
   6   3   2      198.93      197.60     10.05 o 
   7   3   2      409.77      394.94     28.85 o 
   8   3   2       32.17       27.93      4.72 o 
   9   3   2       19.54       18.58      5.54 o 
  10   3   2        0.46        1.79      6.51 o 
 -10   4   2        3.58        1.09      6.82 o 
  -9   4   2        1.55        0.00      3.96 o 
  -8   4   2       48.97       49.15      5.85 o 
  -7   4   2        2.14        0.00      2.26 o 
  -6   4   2      135.26      134.86      7.69 o 
  -5   4   2       21.99       23.26      2.79 o 
  -4   4   2       43.67       44.78      2.00 o 
  -3   4   2     1184.07     1256.72     44.57 o 
  -2   4   2      821.44      878.28     26.31 o 
  -1   4   2      418.68      433.46     15.74 o 
   0   4   2    17583.55    16116.12    498.44 o 
   1   4   2      418.77      447.26     11.14 o 
   2   4   2      819.73      897.70     33.33 o 
   3   4   2     1184.53     1194.78     39.42 o 
   4   4   2       43.88       40.36      2.01 o 
   5   4   2       21.95       23.88      2.57 o 
   6   4   2      135.35      131.20      8.57 o 
   7   4   2        2.14        0.00      2.81 o 
   8   4   2       49.03       42.86      5.85 o 
   9   4   2        1.56        0.00      4.59 o 
  10   4   2        3.63        3.82      6.34 o 
 -10   5   2        2.39        2.62      7.02 o 
  -9   5   2       12.18       14.50      4.81 o 
  -8   5   2       38.90       32.69      5.24 o 
  -7   5   2       64.74       65.56      4.63 o 
  -6   5   2       43.89       51.16      3.15 o 
  -5   5   2       71.60       80.48      3.69 o 
  -4   5   2      652.24      792.12     21.79 o 
  -3   5   2      133.77      140.29      6.89 o 
  -2   5   2      436.72      434.46     16.20 o 
  -1   5   2       32.46       33.28      1.61 o 
   0   5   2     1540.40     1476.23     47.53 o 
   1   5   2       32.44       33.89      1.43 o 
   2   5   2      437.13      431.54     16.19 o 
   3   5   2      133.68      132.84      4.32 o 
   4   5   2      651.73      732.10     32.96 o 
   5   5   2       71.62       77.41      5.29 o 
   6   5   2       43.88       43.98      4.09 o 
   7   5   2       64.72       71.26      5.85 o 
   8   5   2       38.81       44.40      5.87 o 
   9   5   2       12.13        6.96      5.14 o 
  10   5   2        2.39        0.00      7.14 o 
 -10   6   2       20.71       15.95      8.73 o 
  -9   6   2       10.30       13.15      5.24 o 
  -8   6   2       11.17        5.02      3.95 o 
  -7   6   2       34.34       32.90      3.85 o 
  -6   6   2       33.32       32.09      3.32 o 
  -5   6   2      200.29      229.84      7.19 o 
  -4   6   2      306.39      342.06     10.11 o 
  -3   6   2      357.11      378.51     20.14 o 
  -2   6   2     1282.50     1289.42     48.05 o 
  -1   6   2      371.37      376.64     12.67 o 
   0   6   2     2965.01     2996.01     98.14 o 
   1   6   2      370.87      383.97     18.37 o 
   2   6   2     1282.16     1163.50     41.07 o 
   3   6   2      357.50      347.01     16.27 o 
   4   6   2      305.99      312.78     13.75 o 
   5   6   2      200.09      214.06     10.91 o 
   6   6   2       33.55       32.35      3.53 o 
   7   6   2       34.37       31.61      4.29 o 
   8   6   2       11.13        6.95      4.33 o 
   9   6   2       10.30       15.61      6.43 o 
  10   6   2       20.82       29.33      9.76 o 
 -10   7   2        0.30        0.38      6.98 o 
  -9   7   2       15.00       29.02      5.76 o 
  -8   7   2       10.47       10.18      4.25 o 
  -7   7   2      191.50      187.51      6.45 o 
  -6   7   2       17.38       23.24      2.42 o 
  -5   7   2       70.69       84.91      3.09 o 
  -4   7   2      918.82     1029.41     31.50 o 
  -3   7   2      717.13      782.20     38.91 o 
  -2   7   2      755.98      767.27     28.18 o 
  -1   7   2      458.09      488.24     18.70 o 
   0   7   2      493.06      513.00     17.73 o 
   1   7   2      459.36      507.26     29.51 o 
   2   7   2      756.45      665.78     25.18 o 
   3   7   2      717.95      727.52     32.20 o 
   4   7   2      918.22      955.98     48.31 o 
   5   7   2       70.43       72.42      4.06 o 
   6   7   2       17.41       14.60      3.04 o 
   7   7   2      191.55      178.37     15.65 o 
   8   7   2       10.46       11.08      4.83 o 
   9   7   2       14.93       24.39     12.26 o 
  10   7   2        0.30        0.00      7.17 o 
 -10   8   2       16.97       18.61      8.60 o 
  -9   8   2       23.03       21.20      6.29 o 
  -8   8   2        4.84        3.43      3.84 o 
  -7   8   2        2.58        3.05      2.92 o 
  -6   8   2       26.20       30.52      2.56 o 
  -5   8   2      273.13      279.26      8.73 o 
  -4   8   2       39.58       46.48      2.87 o 
  -3   8   2      326.02      359.92     19.89 o 
  -2   8   2       42.90       44.87      2.16 o 
  -1   8   2      364.91      387.40     18.52 o 
   0   8   2       35.88       27.17      1.74 o 
   1   8   2      365.46      392.11     19.06 o 
   2   8   2       42.81       35.49      2.15 o 
   3   8   2      326.14      329.99     15.33 o 
   4   8   2       39.74       39.33      2.61 o 
   5   8   2      273.20      252.69     17.88 o 
   6   8   2       26.22       26.12      3.23 o 
   7   8   2        2.56        2.30      3.64 o 
   8   8   2        4.81        3.27      3.90 o 
   9   8   2       23.01       16.44      8.07 o 
  10   8   2       16.99       11.89     10.59 o 
 -10   9   2        0.28        5.33      7.45 o 
  -9   9   2        3.44        4.41      5.10 o 
  -8   9   2       47.58       56.13      6.21 o 
  -7   9   2       14.05       16.72      3.30 o 
  -6   9   2      142.05      163.95      7.26 o 
  -5   9   2       81.58       82.70      4.15 o 
  -4   9   2       58.86       67.20      3.43 o 
  -3   9   2      409.88      444.61     21.91 o 
  -2   9   2       52.46       60.04      2.75 o 
  -1   9   2     1630.30     1561.11     83.11 o 
   0   9   2       12.82        9.11      1.24 o 
   1   9   2     1629.35     1496.70     72.13 o 
   2   9   2       52.43       51.28      4.29 o 
   3   9   2      409.97      381.20     20.61 o 
   4   9   2       58.87       58.06      2.97 o 
   5   9   2       81.56       78.07      5.63 o 
   6   9   2      141.96      148.60     13.00 o 
   7   9   2       14.06        9.61      3.60 o 
   8   9   2       47.58       53.94     10.62 o 
   9   9   2        3.45        0.00      6.21 o 
  10   9   2        0.29        0.00      7.80 o 
 -10  10   2        6.76       13.52      8.48 o 
  -9  10   2        6.76       10.64      7.36 o 
  -8  10   2       16.86       17.02      6.28 o 
  -7  10   2      117.68      108.40      9.41 o 
  -6  10   2       18.74       16.46      2.63 o 
  -5  10   2       27.60       32.36      3.29 o 
  -4  10   2      249.35      258.68      7.51 o 
  -3  10   2      402.91      435.27     24.24 o 
  -2  10   2      235.32      269.79     14.55 o 
  -1  10   2       36.59       34.85      2.50 o 
   0  10   2      840.92      783.53     42.10 o 
   1  10   2       36.63       33.82      3.68 o 
   2  10   2      234.86      206.56     14.09 o 
   3  10   2      403.08      355.84     18.88 o 
   4  10   2      249.25      233.70     15.63 o 
   5  10   2       27.53       28.20      2.97 o 
   6  10   2       18.72       15.36      3.21 o 
   7  10   2      117.65      106.67     11.39 o 
   8  10   2       16.86       16.31      5.02 o 
   9  10   2        6.75        0.83      7.00 o 
  10  10   2        6.73       13.00      8.82 o 
 -10  11   2        3.12        3.11      7.81 o 
  -9  11   2        3.17        1.75      6.96 o 
  -8  11   2        4.69        5.28      4.42 o 
  -7  11   2       82.38       97.72      9.68 o 
  -6  11   2       16.66       11.48      3.09 o 
  -5  11   2       93.92       98.79      4.60 o 
  -4  11   2       11.67       10.51      2.41 o 
  -3  11   2       73.52       82.17      3.52 o 
  -2  11   2      407.26      404.49     19.54 o 
  -1  11   2     1172.35     1135.66     60.87 o 
   0  11   2     3662.69     3379.32    176.96 o 
   1  11   2     1174.46     1095.95     52.60 o 
   2  11   2      407.42      350.99     18.61 o 
   3  11   2       73.43       62.36      4.50 o 
   4  11   2       11.64        7.41      1.96 o 
   5  11   2       93.88       91.35      6.15 o 
   6  11   2       16.65       14.65      3.24 o 
   7  11   2       82.56       87.22     13.26 o 
   8  11   2        4.69        8.64      4.45 o 
   9  11   2        3.17        0.83      6.26 o 
  10  11   2        3.11        5.95      9.48 o 
  -9  12   2        6.68        7.64      7.54 o 
  -8  12   2        8.36       12.00      4.95 o 
  -7  12   2      113.63      125.39      6.84 o 
  -6  12   2        0.53        0.00      2.65 o 
  -5  12   2        1.79        0.79      2.41 o 
  -4  12   2      309.83      329.34     11.95 o 
  -3  12   2       98.73      100.94      6.21 o 
  -2  12   2      552.41      523.17     26.26 o 
  -1  12   2      641.60      592.71     31.46 o 
   0  12   2       10.08        8.58      1.29 o 
   1  12   2      642.32      565.15     22.31 o 
   2  12   2      553.09      457.09     21.62 o 
   3  12   2       98.67       80.03      3.66 o 
   4  12   2      309.79      287.45     25.19 o 
   5  12   2        1.79        0.00      2.13 o 
   6  12   2        0.52        0.00      2.63 o 
   7  12   2      113.64      114.28     11.52 o 
   8  12   2        8.40        5.93      5.44 o 
   9  12   2        6.67        4.28      6.72 o 
  -9  13   2        0.44        0.16      6.77 o 
  -8  13   2        5.12        5.00      4.74 o 
  -7  13   2      138.93      130.52     10.54 o 
  -6  13   2       37.07       39.75      4.08 o 
  -5  13   2       34.88       40.19      3.78 o 
  -4  13   2      118.39      117.90      6.49 o 
  -3  13   2      196.67      192.54     11.88 o 
  -2  13   2       34.69       40.84      2.03 o 
  -1  13   2        2.13        3.29      1.09 o 
   0  13   2      111.55      121.60      5.49 o 
   1  13   2        2.10        2.34      1.34 o 
   2  13   2       34.72       32.65      2.91 o 
   3  13   2      196.85      163.42      9.54 o 
   4  13   2      118.43      107.32     10.44 o 
   5  13   2       34.93       32.71      3.98 o 
   6  13   2       37.05       31.53      5.51 o 
   7  13   2      138.76      126.57     12.21 o 
   8  13   2        5.12       10.20      5.56 o 
   9  13   2        0.45        0.00      6.78 o 
  -9  14   2       11.60       15.24     10.59 o 
  -8  14   2        0.03        0.00      5.33 o 
  -7  14   2        4.19        7.22      3.41 o 
  -6  14   2      109.19       96.74      5.51 o 
  -5  14   2      111.44      125.50      5.39 o 
  -4  14   2      147.77      142.67      8.21 o 
  -3  14   2       97.27       92.58      2.89 o 
  -2  14   2       66.86       72.55      3.26 o 
  -1  14   2       54.56       64.96     10.57 o 
   0  14   2      399.72      353.71     18.27 o 
   1  14   2       54.65       52.85      2.71 o 
   2  14   2       66.43       58.57      2.98 o 
   3  14   2       97.37       77.58      5.79 o 
   4  14   2      147.77      123.55     10.53 o 
   5  14   2      111.47      109.78      9.34 o 
   6  14   2      109.19       92.11      5.86 o 
   7  14   2        4.18        0.50      3.28 o 
   8  14   2        0.03        0.54      4.85 o 
   9  14   2       11.59       14.21      7.71 o 
  -9  15   2        0.21        2.04      9.29 o 
  -8  15   2        3.28        1.46      6.14 o 
  -7  15   2       17.70       19.00      4.22 o 
  -6  15   2        3.75        3.07      3.00 o 
  -5  15   2       53.48       55.04      5.49 o 
  -4  15   2       43.47       49.90      3.86 o 
  -3  15   2       45.63       61.10      5.74 o 
  -2  15   2       43.87       49.57      2.67 o 
  -1  15   2     1316.44     1192.63     55.59 o 
   0  15   2      448.30      389.49     18.66 o 
   1  15   2     1315.96     1114.78     55.09 o 
   2  15   2       43.86       38.41      2.62 o 
   3  15   2       45.53       35.19      3.08 o 
   4  15   2       43.45       38.62      4.91 o 
   5  15   2       53.65       43.88      5.67 o 
   6  15   2        3.74        0.00      2.68 o 
   7  15   2       17.72       16.23      5.06 o 
   8  15   2        3.27        2.23      5.26 o 
   9  15   2        0.21        0.00      6.04 o 
  -9  16   2        7.66        9.48     10.22 o 
  -8  16   2        2.77        2.97      7.62 o 
  -7  16   2        5.94        6.80      3.81 o 
  -6  16   2      195.22      198.75      7.11 o 
  -5  16   2       17.83       28.18      3.69 o 
  -4  16   2      160.70      174.23     11.25 o 
  -3  16   2      350.75      343.60     16.00 o 
  -2  16   2       40.58       43.48      9.11 o 
  -1  16   2       15.90       14.74      1.64 o 
   0  16   2       24.92       18.57      1.78 o 
   1  16   2       15.70       15.79      2.61 o 
   2  16   2       40.81       42.05      3.61 o 
   3  16   2      350.45      300.48     23.76 o 
   4  16   2      160.75      139.56     16.32 o 
   5  16   2       17.71       18.61      3.46 o 
   6  16   2      195.14      162.07     14.13 o 
   7  16   2        5.95        2.08      4.79 o 
   8  16   2        2.74        2.17      5.46 o 
   9  16   2        7.66        4.43      6.14 o 
  -9  17   2        0.60        2.79      8.92 o 
  -8  17   2        5.13        0.00      7.43 o 
  -7  17   2       23.63       36.79      5.88 o 
  -6  17   2       63.24       74.17      5.37 o 
  -5  17   2        8.39        3.78      2.94 o 
  -4  17   2      678.54      665.12     34.44 o 
  -3  17   2      269.06      301.27     17.62 o 
  -2  17   2      530.76      477.08     18.51 o 
  -1  17   2       41.47       48.25      3.62 o 
   0  17   2        6.14        5.53      1.62 o 
   1  17   2       41.59       49.70      5.87 o 
   2  17   2      529.76      421.05     26.95 o 
   3  17   2      269.45      255.98     22.28 o 
   4  17   2      678.64      571.29     50.05 o 
   5  17   2        8.32        5.72      2.88 o 
   6  17   2       63.07       54.83      4.91 o 
   7  17   2       23.57       30.89      6.56 o 
   8  17   2        5.12        7.51      5.87 o 
   9  17   2        0.60        0.48      5.64 o 
  -8  18   2        4.32        0.00      7.25 o 
  -7  18   2       11.33       21.23      6.78 o 
  -6  18   2       32.09       35.30      4.41 o 
  -5  18   2       19.51       21.38      3.67 o 
  -4  18   2       36.32       37.20      3.95 o 
  -3  18   2      364.87      424.69     23.37 o 
  -2  18   2       11.06       19.29      4.05 o 
  -1  18   2       94.87       93.59      7.68 o 
   0  18   2        5.05        4.18      3.13 o 
   1  18   2       94.85       79.63      5.29 o 
   2  18   2       11.05       10.47      2.08 o 
   3  18   2      364.99      335.01     23.10 o 
   4  18   2       36.47       37.64      3.97 o 
   5  18   2       19.55       13.86      3.33 o 
   6  18   2       32.09       29.31      4.70 o 
   7  18   2       11.32       15.87      5.86 o 
   8  18   2        4.31        5.33      5.71 o 
  -8  19   2        0.39        6.50      8.36 o 
  -7  19   2        1.24        0.00      5.95 o 
  -6  19   2       75.95       87.20      5.77 o 
  -5  19   2        7.29       10.57      3.31 o 
  -4  19   2       70.25       76.48      4.74 o 
  -3  19   2      603.52      631.53     29.26 o 
  -2  19   2       65.92       86.26      8.51 o 
  -1  19   2       74.58       86.34      6.33 o 
   0  19   2      230.14      194.30      9.19 o 
   1  19   2       74.24       78.65      5.05 o 
   2  19   2       65.98       53.77      3.19 o 
   3  19   2      603.72      490.34     33.73 o 
   4  19   2       70.27       64.26      5.11 o 
   5  19   2        7.26        3.22      2.86 o 
   6  19   2       76.06       76.68     13.87 o 
   7  19   2        1.24        0.00      5.19 o 
   8  19   2        0.39        0.00      5.26 o 
  -8  20   2        5.58        1.30      8.36 o 
  -7  20   2        2.23        0.00      5.24 o 
  -6  20   2       11.42        8.18      5.03 o 
  -5  20   2       73.71       75.01      5.19 o 
  -4  20   2       81.94       81.11      5.66 o 
  -3  20   2      276.64      335.55     15.91 o 
  -2  20   2      185.79      206.94     15.51 o 
  -1  20   2       50.19       54.64      4.76 o 
   0  20   2       11.87       21.90      6.22 o 
   1  20   2       50.01       53.65      3.40 o 
   2  20   2      186.37      160.84     11.22 o 
   3  20   2      276.51      245.40     21.93 o 
   4  20   2       81.68       71.75      5.46 o 
   5  20   2       73.70       72.96      7.61 o 
   6  20   2       11.39        7.87      5.09 o 
   7  20   2        2.23        2.42      5.24 o 
   8  20   2        5.58        7.97      6.22 o 
  -8  21   2       11.89       15.24      9.85 o 
  -7  21   2        0.50        0.00      5.19 o 
  -6  21   2       14.31        8.91      5.03 o 
  -5  21   2       11.27       15.69      3.92 o 
  -4  21   2       82.53       86.12      5.86 o 
  -3  21   2      262.37      277.25     15.93 o 
  -2  21   2      258.16      283.85     16.32 o 
  -1  21   2       37.14       38.91      3.43 o 
   0  21   2      147.24      145.31      9.40 o 
   1  21   2       37.29       35.54      2.81 o 
   2  21   2      258.16      228.46     14.27 o 
   3  21   2      262.24      227.05     20.58 o 
   4  21   2       82.65       76.09      6.41 o 
   5  21   2       11.21       13.21      3.13 o 
   6  21   2       14.28       13.90      5.42 o 
   7  21   2        0.49        0.00      4.58 o 
   8  21   2       11.86       10.13      6.69 o 
  -7  22   2        8.55        8.54      5.85 o 
  -6  22   2        9.32       19.34      5.52 o 
  -5  22   2       49.60       50.50      6.42 o 
  -4  22   2       22.97       26.45      4.50 o 
  -3  22   2       66.09       72.28      5.60 o 
  -2  22   2      194.45      220.07      9.44 o 
  -1  22   2       12.45        8.56      2.52 o 
   0  22   2       37.27       39.76      7.82 o 
   1  22   2       12.53       10.18      2.39 o 
   2  22   2      194.47      180.33     11.06 o 
   3  22   2       66.28       61.20      4.39 o 
   4  22   2       22.89       24.12      3.30 o 
   5  22   2       49.56       48.17      7.70 o 
   6  22   2        9.32       10.29      5.66 o 
   7  22   2        8.54        9.47      5.81 o 
  -7  23   2       12.33       17.60      7.28 o 
  -6  23   2        1.70        0.00      4.79 o 
  -5  23   2        0.69        0.00      4.29 o 
  -4  23   2       19.55       19.97      4.26 o 
  -3  23   2       19.09       22.65      4.15 o 
  -2  23   2       84.57       91.90      7.24 o 
  -1  23   2        9.30       10.61      2.75 o 
   0  23   2      140.83      137.48      5.76 o 
   1  23   2        9.31       10.92      2.47 o 
   2  23   2       84.52       74.86      7.51 o 
   3  23   2       19.15       13.58      2.86 o 
   4  23   2       19.44       13.81      3.09 o 
   5  23   2        0.68        0.85      4.35 o 
   6  23   2        1.71        0.00      4.78 o 
   7  23   2       12.35       17.02      6.85 o 
  -7  24   2        1.35        5.17      6.10 o 
  -6  24   2       17.04       17.92      5.83 o 
  -5  24   2        2.96        5.31      4.79 o 
  -4  24   2       22.95       24.07      5.47 o 
  -3  24   2       15.90       12.06      3.92 o 
  -2  24   2       11.88       21.96      4.06 o 
  -1  24   2        9.16        9.99      2.87 o 
   0  24   2       42.02       54.45      5.31 o 
   1  24   2        9.15        8.69      2.50 o 
   2  24   2       11.96       15.05      2.91 o 
   3  24   2       15.85       10.79      2.85 o 
   4  24   2       22.98       23.50      3.75 o 
   5  24   2        2.97        5.08      4.48 o 
   6  24   2       17.05       17.13      6.17 o 
   7  24   2        1.37        0.71      5.37 o 
  -6  25   2       28.65       31.52      6.87 o 
  -5  25   2        4.48        4.93      5.03 o 
  -4  25   2        1.02        0.00      4.23 o 
  -3  25   2       13.47       14.28      4.19 o 
  -2  25   2        4.47        2.78      3.50 o 
  -1  25   2        4.63       11.55      2.92 o 
   0  25   2       64.68       88.54      7.67 o 
   1  25   2        4.63        3.93      2.40 o 
   2  25   2        4.40        4.96      2.60 o 
   3  25   2       13.46        9.91      2.93 o 
   4  25   2        1.02        4.26      4.39 o 
   5  25   2        4.48        0.51      4.91 o 
   6  25   2       28.63       29.81      9.22 o 
  -6  26   2       10.53       13.22      5.97 o 
  -5  26   2        5.38        4.37      5.03 o 
  -4  26   2        6.85        4.60      4.71 o 
  -3  26   2        9.17       18.02      5.02 o 
  -2  26   2       11.86       13.20      4.15 o 
  -1  26   2       37.38       41.88      5.47 o 
   0  26   2      120.98      133.23     13.23 o 
   1  26   2       37.45       43.36      4.78 o 
   2  26   2       11.81       12.16      2.88 o 
   3  26   2        9.13        6.81      3.19 o 
   4  26   2        6.88        9.19      5.08 o 
   5  26   2        5.39        0.38      4.65 o 
   6  26   2       10.55       15.35      6.27 o 
  -5  27   2        4.77        0.00      4.87 o 
  -4  27   2       16.88       19.39      5.62 o 
  -3  27   2        9.19       15.77      5.23 o 
  -2  27   2        4.46        2.51      4.34 o 
  -1  27   2       12.67       12.30      4.10 o 
   0  27   2       36.07       52.18      4.49 o 
   1  27   2       12.65       10.31      3.28 o 
   2  27   2        4.48        6.55      2.79 o 
   3  27   2        9.19       13.82      4.79 o 
   4  27   2       16.92       17.92      5.66 o 
   5  27   2        4.73       10.64      5.49 o 
  -5  28   2        4.09        4.46      5.40 o 
  -4  28   2       22.18       32.62      6.37 o 
  -3  28   2        3.50       10.27      5.06 o 
  -2  28   2        1.94        2.74      4.45 o 
  -1  28   2        8.67        4.49      4.73 o 
   0  28   2        0.05        7.84      3.90 o 
   1  28   2        8.66        6.81      3.31 o 
   2  28   2        1.96        0.00      3.40 o 
   3  28   2        3.49        3.87      4.40 o 
   4  28   2       22.23       20.71      5.79 o 
   5  28   2        4.08        3.18      5.18 o 
  -4  29   2        8.13       16.65      5.81 o 
  -3  29   2       52.03       73.81      7.97 o 
  -2  29   2        1.17        4.81      4.98 o 
  -1  29   2       14.00       13.99      5.28 o 
   0  29   2       47.49       63.48      7.01 o 
   1  29   2       13.98       21.67      5.87 o 
   2  29   2        1.15        0.00      6.11 o 
   3  29   2       51.92       57.35     10.89 o 
   4  29   2        8.17       12.34      5.45 o 
  -3  30   2        7.80       15.91      5.97 o 
  -2  30   2       11.19       13.15      5.79 o 
  -1  30   2       14.72       15.83      5.61 o 
   0  30   2       18.48       21.17      5.59 o 
   1  30   2       14.80       17.19      7.36 o 
   2  30   2       11.24       12.43      7.02 o 
   3  30   2        7.79       11.94      8.92 o 
  -2  31   2       13.83       20.79      6.43 o 
  -1  31   2        9.40       11.65      5.74 o 
   0  31   2        1.33        6.74      6.80 o 
   1  31   2        9.42       15.14      7.68 o 
   2  31   2       13.79       22.64      8.02 o 
   0  32   2       26.81       35.86      9.11 o 
   1   0   3      557.08      661.33     17.16 o 
   2   0   3     2389.35     2558.14     64.37 o 
   3   0   3       49.04       56.51      3.98 o 
   4   0   3      203.46      266.29     20.11 o 
   5   0   3       95.00       84.42      4.45 o 
   6   0   3      247.23      220.12      9.39 o 
   7   0   3      129.42      136.73      7.78 o 
   8   0   3      139.80      124.52      9.61 o 
   9   0   3        0.49        0.00      4.55 o 
  10   0   3        2.18        0.00      9.76 o 
 -10   1   3        7.08        9.33      6.96 o 
  -9   1   3       51.73       57.95      7.56 o 
  -8   1   3       51.71       52.19      5.67 o 
  -7   1   3      219.96      207.17      7.95 o 
  -6   1   3       35.25       25.52      6.92 o 
  -5   1   3       23.99       11.72      6.22 o 
  -4   1   3      178.24      167.66     21.10 o 
  -3   1   3      907.70      908.35     85.08 o 
  -2   1   3      440.40      393.83     44.91 o 
  -1   1   3     1271.64     1403.14     32.09 o 
   0   1   3       74.95       64.53      3.73 o 
   1   1   3     1269.82     1400.79     33.10 o 
   2   1   3      441.29      459.31     13.86 o 
   3   1   3      907.00     1044.45     84.76 o 
   4   1   3      178.16      201.00     14.40 o 
   5   1   3       23.96       19.58      2.48 o 
   6   1   3       35.16       29.29      3.71 o 
   7   1   3      220.06      205.13      9.18 o 
   8   1   3       51.69       55.81      6.64 o 
   9   1   3       51.77       61.76      9.55 o 
  10   1   3        7.10        2.26      6.72 o 
 -10   2   3        6.34        4.03      6.95 o 
  -9   2   3        2.85        4.58      5.35 o 
  -8   2   3       56.58       63.01      6.49 o 
  -7   2   3       64.83       56.37      5.73 o 
  -6   2   3      490.39      508.61     23.78 o 
  -5   2   3      125.92      115.96      8.21 o 
  -4   2   3      260.31      273.95     22.31 o 
  -3   2   3      753.58      785.15     51.11 o 
  -2   2   3     1076.00     1033.00     27.83 o 
  -1   2   3      219.62      248.52      4.68 o 
   0   2   3     7892.56     8230.75    172.96 o 
   1   2   3      220.03      257.38      5.83 o 
   2   2   3     1075.83     1084.11     36.07 o 
   3   2   3      753.65      866.23     53.30 o 
   4   2   3      260.23      273.89     17.13 o 
   5   2   3      126.15      119.75      6.16 o 
   6   2   3      490.80      511.45     21.53 o 
   7   2   3       64.78       70.61      5.61 o 
   8   2   3       56.46       58.46      7.38 o 
   9   2   3        2.89        3.41      5.04 o 
  10   2   3        6.34        7.91      7.15 o 
 -10   3   3        0.34        0.00      7.87 o 
  -9   3   3       14.19       14.51      5.78 o 
  -8   3   3        7.55        9.20      4.01 o 
  -7   3   3      236.28      221.44      8.64 o 
  -6   3   3       81.02       77.01      4.08 o 
  -5   3   3        3.53        0.00      1.66 o 
  -4   3   3       50.68       47.45      4.17 o 
  -3   3   3      549.02      561.33     38.26 o 
  -2   3   3      919.03      984.86     30.70 o 
  -1   3   3     1225.79     1252.32     27.13 o 
   0   3   3      240.27      249.69      5.46 o 
   1   3   3     1224.77     1313.72     26.10 o 
   2   3   3      919.06     1012.28     26.76 o 
   3   3   3      548.76      654.59     35.57 o 
   4   3   3       51.03       48.90      3.96 o 
   5   3   3        3.49        1.16      1.70 o 
   6   3   3       80.94       86.22      4.42 o 
   7   3   3      236.37      239.51     17.26 o 
   8   3   3        7.57        9.58      4.60 o 
   9   3   3       14.19       14.83      6.72 o 
  10   3   3        0.34        0.00      6.25 o 
 -10   4   3       19.17       12.43      7.39 o 
  -9   4   3        1.84        0.00      4.96 o 
  -8   4   3        3.42        2.00      3.76 o 
  -7   4   3       27.74       17.93      4.40 o 
  -6   4   3      137.83      124.50      5.36 o 
  -5   4   3       23.63       20.63      1.78 o 
  -4   4   3      307.43      285.73     24.48 o 
  -3   4   3      522.65      506.86     28.64 o 
  -2   4   3      193.82      225.49     12.92 o 
  -1   4   3     1709.86     1793.81     52.71 o 
   0   4   3       41.41       53.24      2.41 o 
   1   4   3     1711.34     1876.64     49.53 o 
   2   4   3      193.27      227.21      5.79 o 
   3   4   3      522.51      555.93     28.13 o 
   4   4   3      307.44      306.15     12.75 o 
   5   4   3       23.67       22.56      2.50 o 
   6   4   3      137.99      131.89      7.71 o 
   7   4   3       27.64       17.97      4.12 o 
   8   4   3        3.39        2.31      4.10 o 
   9   4   3        1.83        0.00      5.51 o 
  10   4   3       19.11       17.42      9.78 o 
 -10   5   3       23.39       35.86     14.32 o 
  -9   5   3        3.65        2.36      4.31 o 
  -8   5   3       16.00       11.42      4.32 o 
  -7   5   3       12.25       12.78      4.09 o 
  -6   5   3       28.43       28.51      3.07 o 
  -5   5   3      105.93      104.71      5.75 o 
  -4   5   3      591.32      581.44     35.57 o 
  -3   5   3     1030.18     1038.30     47.07 o 
  -2   5   3      561.66      560.69     34.14 o 
  -1   5   3      467.97      473.27     13.79 o 
   0   5   3    11287.16    11469.23    400.91 o 
   1   5   3      468.03      464.30     13.41 o 
   2   5   3      562.85      559.30     23.84 o 
   3   5   3     1029.91     1033.97     57.75 o 
   4   5   3      591.29      569.88     28.26 o 
   5   5   3      105.66      110.55      5.58 o 
   6   5   3       28.29       27.85      4.62 o 
   7   5   3       12.30       11.47      4.25 o 
   8   5   3       16.03       14.99      4.77 o 
   9   5   3        3.66        0.00      5.38 o 
  10   5   3       23.41       32.75     11.16 o 
 -10   6   3        6.59       10.39      7.24 o 
  -9   6   3        3.33        5.26      4.58 o 
  -8   6   3        1.05        0.00      3.63 o 
  -7   6   3      154.76      151.74      7.68 o 
  -6   6   3       91.52       96.83      3.35 o 
  -5   6   3      143.47      148.29     10.69 o 
  -4   6   3      107.21      117.93      6.90 o 
  -3   6   3       60.93       66.56      3.84 o 
  -2   6   3      379.14      428.57     20.43 o 
  -1   6   3      343.36      335.61      9.30 o 
   0   6   3      702.19      743.98     27.26 o 
   1   6   3      342.59      329.84     11.17 o 
   2   6   3      379.32      464.18     27.29 o 
   3   6   3       61.12       61.53      3.59 o 
   4   6   3      106.94      102.91      6.67 o 
   5   6   3      143.35      133.45      7.99 o 
   6   6   3       91.48      106.26      8.72 o 
   7   6   3      154.69      148.06     14.94 o 
   8   6   3        1.04        4.21      4.26 o 
   9   6   3        3.32        5.24      7.34 o 
  10   6   3        6.62        9.00      9.22 o 
 -10   7   3       24.13       23.62      8.01 o 
  -9   7   3       18.97       22.92      5.66 o 
  -8   7   3       28.21       19.49      5.57 o 
  -7   7   3       51.34       53.11      5.77 o 
  -6   7   3       87.19       83.33      4.27 o 
  -5   7   3       70.35       77.16      4.93 o 
  -4   7   3      485.42      479.57     30.70 o 
  -3   7   3     1282.33     1329.63     81.26 o 
  -2   7   3      632.99      634.33     35.90 o 
  -1   7   3      196.14      179.89      5.60 o 
   0   7   3      706.20      708.65     22.59 o 
   1   7   3      196.04      181.28      7.14 o 
   2   7   3      632.27      690.28     44.90 o 
   3   7   3     1284.02     1285.05     62.30 o 
   4   7   3      485.30      460.81     26.32 o 
   5   7   3       70.29       71.78      5.53 o 
   6   7   3       87.13       84.08      6.10 o 
   7   7   3       51.29       57.18      7.30 o 
   8   7   3       28.26       22.90      5.90 o 
   9   7   3       19.00       25.11      8.76 o 
  10   7   3       24.11       25.46     13.38 o 
 -10   8   3       24.07       24.36      8.98 o 
  -9   8   3        5.97        7.86      5.12 o 
  -8   8   3        2.11        0.00      3.91 o 
  -7   8   3       36.04       42.78      5.42 o 
  -6   8   3        4.69        2.30      2.35 o 
  -5   8   3       62.40       62.94      4.65 o 
  -4   8   3       95.85      107.17      7.40 o 
  -3   8   3      707.07      705.45     38.03 o 
  -2   8   3      182.31      179.92      9.76 o 
  -1   8   3      917.42      944.76     38.78 o 
   0   8   3     2246.39     2202.24     94.51 o 
   1   8   3      917.11      937.86     49.72 o 
   2   8   3      181.82      156.68      4.79 o 
   3   8   3      707.71      624.96     32.92 o 
   4   8   3       95.52      101.84      5.79 o 
   5   8   3       62.11       57.03      4.58 o 
   6   8   3        4.70        4.86      2.83 o 
   7   8   3       36.16       36.45      5.21 o 
   8   8   3        2.12        0.00      4.25 o 
   9   8   3        6.04        2.92      7.10 o 
  10   8   3       24.10       18.24      9.91 o 
 -10   9   3        7.53       10.03      8.36 o 
  -9   9   3       23.51       23.56      6.71 o 
  -8   9   3        2.62        4.51      4.47 o 
  -7   9   3       23.26       21.43      5.33 o 
  -6   9   3        6.76        5.96      2.68 o 
  -5   9   3        4.76        1.12      2.18 o 
  -4   9   3       66.69       65.67      3.49 o 
  -3   9   3      682.33      685.75     39.14 o 
  -2   9   3      401.80      396.74     18.63 o 
  -1   9   3      945.45      913.93     41.08 o 
   0   9   3     1430.21     1341.23     63.87 o 
   1   9   3      946.06      925.41     68.65 o 
   2   9   3      401.13      341.68     10.07 o 
   3   9   3      682.63      596.65     29.31 o 
   4   9   3       66.96       64.49      4.76 o 
   5   9   3        4.72        1.93      2.33 o 
   6   9   3        6.74        6.14      3.03 o 
   7   9   3       23.28       14.34      4.36 o 
   8   9   3        2.61        1.22      4.45 o 
   9   9   3       23.52       17.57      9.26 o 
  10   9   3        7.50        3.70      8.25 o 
 -10  10   3       15.80       18.40      8.84 o 
  -9  10   3        8.17        5.20      7.25 o 
  -8  10   3       16.13       13.00      5.17 o 
  -7  10   3       68.70       60.98      6.98 o 
  -6  10   3       60.82       60.05      4.31 o 
  -5  10   3       13.23       13.10      2.78 o 
  -4  10   3       56.37       68.32      4.67 o 
  -3  10   3      468.99      492.07     31.07 o 
  -2  10   3      101.24      113.89      6.66 o 
  -1  10   3      372.40      377.43     19.40 o 
   0  10   3      471.31      457.06     24.82 o 
   1  10   3      372.86      406.91     30.19 o 
   2  10   3      100.81       95.39      4.93 o 
   3  10   3      469.41      422.70     23.96 o 
   4  10   3       56.44       53.52      4.21 o 
   5  10   3       13.17       12.28      2.69 o 
   6  10   3       60.89       57.24      9.90 o 
   7  10   3       68.70       51.80      7.29 o 
   8  10   3       16.14       16.51      6.23 o 
   9  10   3        8.19        3.16      9.85 o 
  10  10   3       15.77       18.16      9.29 o 
  -9  11   3       24.82       23.46      8.43 o 
  -8  11   3       15.07       18.35      5.50 o 
  -7  11   3       95.99       98.38      8.00 o 
  -6  11   3      157.72      164.41      5.98 o 
  -5  11   3       19.17       18.13      3.06 o 
  -4  11   3      282.29      270.26     15.93 o 
  -3  11   3      260.60      268.55     17.53 o 
  -2  11   3        6.90        6.22      1.70 o 
  -1  11   3       83.88       98.84      6.20 o 
   0  11   3     1224.83     1225.41     78.64 o 
   1  11   3       83.73       99.92      8.20 o 
   2  11   3        6.87        5.24      1.74 o 
   3  11   3      260.60      216.98     14.99 o 
   4  11   3      282.34      244.41     16.99 o 
   5  11   3       19.28       21.46      5.17 o 
   6  11   3      157.54      142.67     14.83 o 
   7  11   3       95.92       92.77      9.45 o 
   8  11   3       15.08       14.79      5.97 o 
   9  11   3       24.90       37.23     20.35 o 
  -9  12   3       13.86       22.92      8.57 o 
  -8  12   3       18.99       16.87      5.67 o 
  -7  12   3        8.33       11.33      4.91 o 
  -6  12   3        0.37        0.83      2.80 o 
  -5  12   3       66.28       63.73      4.17 o 
  -4  12   3      104.30       98.52      7.47 o 
  -3  12   3      206.18      210.26     15.39 o 
  -2  12   3       70.86       66.63      3.64 o 
  -1  12   3       72.29       77.18      4.84 o 
   0  12   3       44.63       49.38      3.55 o 
   1  12   3       72.51       72.29      4.46 o 
   2  12   3       71.04       52.43      3.08 o 
   3  12   3      205.76      176.48     10.64 o 
   4  12   3      104.16       90.88      8.79 o 
   5  12   3       66.52       53.15      6.80 o 
   6  12   3        0.36        0.00      3.00 o 
   7  12   3        8.32       10.09      4.01 o 
   8  12   3       19.00       23.42      6.17 o 
   9  12   3       13.86       13.49      7.74 o 
  -9  13   3       28.23       29.33      9.47 o 
  -8  13   3        5.72        2.29      6.34 o 
  -7  13   3       49.36       57.33      6.99 o 
  -6  13   3       39.97       35.13      4.01 o 
  -5  13   3       72.69       77.04      4.60 o 
  -4  13   3       29.91       30.38      3.38 o 
  -3  13   3      209.58      216.35     14.34 o 
  -2  13   3      151.46      133.00     10.41 o 
  -1  13   3      234.40      220.10     18.64 o 
   0  13   3       48.13       44.86      3.46 o 
   1  13   3      234.61      217.26     15.62 o 
   2  13   3      151.52      130.52     10.74 o 
   3  13   3      209.20      178.94     12.60 o 
   4  13   3       29.87       22.55      3.41 o 
   5  13   3       72.63       68.80      9.47 o 
   6  13   3       39.92       30.54      4.39 o 
   7  13   3       49.35       42.79      5.22 o 
   8  13   3        5.72        5.51      5.11 o 
   9  13   3       28.31       36.04     10.96 o 
  -9  14   3       15.04       12.69      8.38 o 
  -8  14   3       20.58       16.65      7.72 o 
  -7  14   3        0.32        0.00      3.77 o 
  -6  14   3       15.05       18.01      3.68 o 
  -5  14   3        9.60       12.29      3.15 o 
  -4  14   3      100.76      105.40      4.88 o 
  -3  14   3      306.48      294.37     18.93 o 
  -2  14   3      288.79      269.93     17.67 o 
  -1  14   3       56.81       63.86      4.42 o 
   0  14   3      127.63      137.28     11.40 o 
   1  14   3       56.68       61.77      5.18 o 
   2  14   3      289.02      242.12     19.86 o 
   3  14   3      306.41      233.37     18.54 o 
   4  14   3      100.88       87.24     11.73 o 
   5  14   3        9.58        9.38      3.19 o 
   6  14   3       15.08       13.01      3.70 o 
   7  14   3        0.35        0.00      3.31 o 
   8  14   3       20.59       19.71      6.69 o 
   9  14   3       15.01        8.13      8.36 o 
  -9  15   3        1.49        0.28      7.05 o 
  -8  15   3        1.57        0.39      6.67 o 
  -7  15   3       29.70       24.62      5.83 o 
  -6  15   3       10.06        9.33      3.29 o 
  -5  15   3        6.62        4.96      2.92 o 
  -4  15   3      468.30      447.85     26.07 o 
  -3  15   3      152.48      183.45     15.70 o 
  -2  15   3       88.95       86.78      7.26 o 
  -1  15   3       70.08       67.24      6.36 o 
   0  15   3     1443.37     1267.08     93.27 o 
   1  15   3       70.19       69.93      6.03 o 
   2  15   3       89.24       79.60      5.57 o 
   3  15   3      152.48      138.01     12.98 o 
   4  15   3      468.36      376.61     37.12 o 
   5  15   3        6.61        8.43      3.13 o 
   6  15   3       10.17        5.13      3.24 o 
   7  15   3       29.65       21.42      5.28 o 
   8  15   3        1.58        4.94      5.80 o 
   9  15   3        1.49        5.08      6.48 o 
  -9  16   3       11.22       14.31     10.78 o 
  -8  16   3        0.53        0.00      6.25 o 
  -7  16   3        2.03        5.71      6.21 o 
  -6  16   3       47.49       57.97      4.94 o 
  -5  16   3       62.02       64.90      4.68 o 
  -4  16   3      176.97      189.75     14.14 o 
  -3  16   3      288.63      297.17     23.52 o 
  -2  16   3       69.60       62.07      6.69 o 
  -1  16   3       86.75       96.73      7.81 o 
   0  16   3       27.74       21.74      2.25 o 
   1  16   3       86.96       90.11      8.18 o 
   2  16   3       69.70       60.68      3.55 o 
   3  16   3      288.75      222.42     28.43 o 
   4  16   3      176.61      155.44     18.11 o 
   5  16   3       62.09       54.49      4.85 o 
   6  16   3       47.61       47.98      7.27 o 
   7  16   3        2.01        0.00      4.12 o 
   8  16   3        0.53        3.44      5.68 o 
   9  16   3       11.17       12.64      6.92 o 
  -8  17   3        2.77        6.13      7.23 o 
  -7  17   3        1.55        0.00      5.87 o 
  -6  17   3       13.90       18.78      3.77 o 
  -5  17   3       21.84       24.48      3.78 o 
  -4  17   3      244.87      266.28     21.78 o 
  -3  17   3      441.34      432.37     29.57 o 
  -2  17   3       39.31       36.84      3.01 o 
  -1  17   3      158.97      158.99      9.14 o 
   0  17   3       25.03       29.31      2.52 o 
   1  17   3      158.95      144.21     11.24 o 
   2  17   3       39.33       31.16      2.71 o 
   3  17   3      441.82      360.22     38.62 o 
   4  17   3      245.02      211.38     26.81 o 
   5  17   3       21.86       22.73      5.92 o 
   6  17   3       13.86       11.38      3.77 o 
   7  17   3        1.56        3.44      5.08 o 
   8  17   3        2.77        0.00      5.55 o 
  -8  18   3       14.30       21.93     10.96 o 
  -7  18   3        7.82       13.80      6.77 o 
  -6  18   3       26.19       29.10      4.22 o 
  -5  18   3       72.90       73.80      5.11 o 
  -4  18   3      434.09      424.35     24.41 o 
  -3  18   3      101.80      113.45     10.70 o 
  -2  18   3        2.80        1.04      2.05 o 
  -1  18   3      102.11       93.75      8.52 o 
   0  18   3       52.16       49.45      3.33 o 
   1  18   3      102.22       86.30      8.04 o 
   2  18   3        2.77        1.38      1.84 o 
   3  18   3      101.88       87.47      6.88 o 
   4  18   3      434.02      364.73     37.83 o 
   5  18   3       72.77       68.36      6.06 o 
   6  18   3       26.20       28.51      4.52 o 
   7  18   3        7.81        9.78      5.70 o 
   8  18   3       14.30       23.71      6.64 o 
  -8  19   3       10.95       14.87     10.22 o 
  -7  19   3        0.58        0.00      5.82 o 
  -6  19   3        3.32        4.45      3.86 o 
  -5  19   3       29.03       30.68      4.14 o 
  -4  19   3       96.89      108.21      7.77 o 
  -3  19   3       97.58      104.06      5.72 o 
  -2  19   3        5.50        5.40      2.92 o 
  -1  19   3      124.10      116.21      9.84 o 
   0  19   3       63.87       56.29      5.01 o 
   1  19   3      123.91      107.95     10.64 o 
   2  19   3        5.52        2.97      2.13 o 
   3  19   3       97.59       81.75      6.88 o 
   4  19   3       96.81       88.47     11.28 o 
   5  19   3       28.94       23.42      4.29 o 
   6  19   3        3.33        1.20      3.90 o 
   7  19   3        0.60        0.00      4.96 o 
   8  19   3       10.99        6.91      5.73 o 
  -8  20   3        0.08        0.00      7.43 o 
  -7  20   3        2.64        0.56      8.55 o 
  -6  20   3       12.83       10.11      4.29 o 
  -5  20   3       34.35       42.09      4.61 o 
  -4  20   3       27.99       36.56      4.58 o 
  -3  20   3       27.34       37.52      4.44 o 
  -2  20   3       22.52       24.75      3.58 o 
  -1  20   3       72.26       65.80      5.82 o 
   0  20   3        5.95        6.78      1.95 o 
   1  20   3       72.36       64.56      5.30 o 
   2  20   3       22.51       16.78      2.75 o 
   3  20   3       27.35       26.76      3.28 o 
   4  20   3       27.98       23.20      3.44 o 
   5  20   3       34.47       33.98      5.33 o 
   6  20   3       12.81        9.98      4.45 o 
   7  20   3        2.64        4.38      5.55 o 
   8  20   3        0.08        0.00      5.67 o 
  -7  21   3        0.63        0.00      7.99 o 
  -6  21   3        1.20        3.78      4.05 o 
  -5  21   3        8.11        3.71      3.99 o 
  -4  21   3      112.97      119.35      6.58 o 
  -3  21   3       61.09       91.87      9.34 o 
  -2  21   3       48.17       49.80      5.42 o 
  -1  21   3       64.64       54.43      4.52 o 
   0  21   3       62.23       58.02      6.15 o 
   1  21   3       64.61       50.62      4.32 o 
   2  21   3       48.40       41.52      3.92 o 
   3  21   3       61.13       64.27      6.02 o 
   4  21   3      112.90      103.70      7.80 o 
   5  21   3        8.15        8.03      3.37 o 
   6  21   3        1.21        5.19      4.84 o 
   7  21   3        0.64        0.00      5.01 o 
  -7  22   3        1.96       16.17     10.22 o 
  -6  22   3        9.14        5.25      7.19 o 
  -5  22   3        9.31        8.16      4.93 o 
  -4  22   3       11.33       13.13      4.04 o 
  -3  22   3      234.34      248.36     17.67 o 
  -2  22   3        8.29       13.72      3.85 o 
  -1  22   3        6.62        5.51      2.59 o 
   0  22   3       74.19       72.12     10.22 o 
   1  22   3        6.60        5.54      2.33 o 
   2  22   3        8.24        4.33      2.35 o 
   3  22   3      234.18      207.44     18.98 o 
   4  22   3       11.40       10.03      2.89 o 
   5  22   3        9.39       11.24      3.75 o 
   6  22   3        9.18       13.77      5.33 o 
   7  22   3        1.96        1.06      5.24 o 
  -7  23   3        2.40        0.00      8.55 o 
  -6  23   3        0.21        0.00      5.42 o 
  -5  23   3        2.78        0.00      5.27 o 
  -4  23   3       38.15       45.92      6.15 o 
  -3  23   3        2.83        4.50      3.75 o 
  -2  23   3       24.27       27.12      5.15 o 
  -1  23   3       22.28       30.46      5.80 o 
   0  23   3       59.39       52.37      4.98 o 
   1  23   3       22.18       17.30      2.85 o 
   2  23   3       24.22       24.02      3.10 o 
   3  23   3        2.83        1.53      2.47 o 
   4  23   3       38.15       39.58      4.32 o 
   5  23   3        2.77        4.22      4.06 o 
   6  23   3        0.21        1.09      4.65 o 
   7  23   3        2.40        4.56      5.60 o 
  -6  24   3        6.53       13.75      8.55 o 
  -5  24   3        1.02        0.00      4.73 o 
  -4  24   3       15.08       20.89      5.47 o 
  -3  24   3        3.13        2.47      3.71 o 
  -2  24   3       32.39       30.81      4.63 o 
  -1  24   3       39.78       43.17      5.10 o 
   0  24   3       26.32       15.99      3.27 o 
   1  24   3       39.72       36.25      3.99 o 
   2  24   3       32.37       27.44      3.44 o 
   3  24   3        3.14        5.23      2.72 o 
   4  24   3       15.05       12.62      3.42 o 
   5  24   3        1.02        0.00      4.21 o 
   6  24   3        6.54        6.22      5.06 o 
  -6  25   3        0.20        2.31      6.36 o 
  -5  25   3        5.97        9.84      5.48 o 
  -4  25   3       54.99       52.17      6.82 o 
  -3  25   3       31.12       32.79      5.86 o 
  -2  25   3        3.16        2.69      3.62 o 
  -1  25   3       14.75       17.22      4.27 o 
   0  25   3        0.95        0.37      2.47 o 
   1  25   3       14.73       14.84      3.45 o 
   2  25   3        3.15        1.84      2.58 o 
   3  25   3       31.18       33.42      3.80 o 
   4  25   3       54.89       57.29      6.27 o 
   5  25   3        6.00        9.48      5.83 o 
   6  25   3        0.20        1.68      5.01 o 
  -5  26   3        0.43        0.62      5.10 o 
  -4  26   3        9.52       13.40      5.35 o 
  -3  26   3       22.98       30.41      6.21 o 
  -2  26   3       36.28       38.75      6.05 o 
  -1  26   3        7.71        4.74      3.72 o 
   0  26   3        0.39        0.00      3.59 o 
   1  26   3        7.72        6.92      3.03 o 
   2  26   3       36.17       35.59      4.71 o 
   3  26   3       23.01       22.88      4.39 o 
   4  26   3        9.48       15.60      5.47 o 
   5  26   3        0.44        0.00      4.38 o 
   6  26   3        2.78        0.41      5.46 o 
  -5  27   3        5.24        6.47      5.46 o 
  -4  27   3        2.56        3.86      5.07 o 
  -3  27   3       14.44       11.71      5.32 o 
  -2  27   3        0.98        0.00      4.33 o 
  -1  27   3       26.78       24.70      5.66 o 
   0  27   3        2.04        1.94      3.81 o 
   1  27   3       26.78       32.57      4.21 o 
   2  27   3        0.98        0.00      2.93 o 
   3  27   3       14.47        9.44      3.67 o 
   4  27   3        2.57        0.00      4.34 o 
   5  27   3        5.28        4.61      5.39 o 
  -4  28   3       10.41       20.77      6.42 o 
  -3  28   3        6.33        5.96      5.35 o 
  -2  28   3        1.50        1.02      4.88 o 
  -1  28   3        7.07        8.93      5.07 o 
   0  28   3        9.81        2.92      4.72 o 
   1  28   3        7.03        0.00      4.58 o 
   2  28   3        1.51        0.00      3.29 o 
   3  28   3        6.34        5.55      6.82 o 
   4  28   3       10.47       11.32      5.53 o 
   5  28   3        1.81       10.41     12.82 o 
  -4  29   3        6.80       16.19      6.20 o 
  -3  29   3       20.84       34.06      7.65 o 
  -2  29   3        1.54        7.03      5.38 o 
  -1  29   3        3.21        0.86      4.85 o 
   0  29   3       20.01       15.16      5.64 o 
   1  29   3        3.25        3.09      4.90 o 
   2  29   3        1.55        4.22      6.61 o 
   3  29   3       20.84       33.53      8.98 o 
   4  29   3        6.81        8.56      5.37 o 
  -3  30   3        4.68        7.93      5.76 o 
  -2  30   3       12.30       14.89      6.01 o 
  -1  30   3        0.22        7.19      5.55 o 
   0  30   3       10.54        4.43      5.38 o 
   1  30   3        0.22        0.53      4.98 o 
   2  30   3       12.28       10.21      7.19 o 
   3  30   3        4.69        0.84      6.74 o 
  -1  31   3       27.99       32.89      6.91 o 
   0  31   3        5.27       14.11      6.05 o 
   1  31   3       27.99       19.94      7.69 o 
   0   0   4     6473.12     7180.00    237.43 o 
   1   0   4      549.68      552.99     10.00 o 
   2   0   4       14.36       15.96      1.70 o 
   3   0   4     1913.10     1981.91    123.78 o 
   4   0   4       22.32       27.43      2.31 o 
   5   0   4      314.56      297.43     37.06 o 
   6   0   4      198.33      209.76     20.42 o 
   7   0   4       31.25       31.92      4.61 o 
   8   0   4        0.62        2.76      4.30 o 
   9   0   4        4.73        8.24      6.71 o 
  10   0   4        7.14       11.21      7.50 o 
 -10   1   4        1.70        4.25      7.34 o 
  -9   1   4        7.74        9.23      6.77 o 
  -8   1   4       40.40       38.40      6.19 o 
  -7   1   4      140.27      139.96      7.01 o 
  -6   1   4      166.60      151.04      8.88 o 
  -5   1   4        2.53        4.49      2.10 o 
  -4   1   4       72.87       81.84     10.12 o 
  -3   1   4        8.30        6.06      1.76 o 
  -2   1   4       54.71       53.67      2.32 o 
  -1   1   4      336.75      356.33     10.75 o 
   0   1   4       73.63       78.52      3.78 o 
   1   1   4      336.19      350.45      9.51 o 
   2   1   4       55.03       52.78      2.46 o 
   3   1   4        8.28        7.55      1.80 o 
   4   1   4       72.81       87.95      8.26 o 
   5   1   4        2.50        5.77      2.06 o 
   6   1   4      166.72      164.17     11.94 o 
   7   1   4      140.25      134.23     10.07 o 
   8   1   4       40.42       40.92      6.24 o 
   9   1   4        7.74        4.73      6.22 o 
  10   1   4        1.70        0.00      6.67 o 
 -10   2   4        2.10        0.98      6.78 o 
  -9   2   4        4.33        7.60      6.43 o 
  -8   2   4        1.41        0.00      3.54 o 
  -7   2   4       55.99       68.81      6.16 o 
  -6   2   4       48.59       45.77      5.75 o 
  -5   2   4       34.39       32.97      3.33 o 
  -4   2   4      137.43      138.54     12.16 o 
  -3   2   4      173.53      180.34     10.76 o 
  -2   2   4       67.23       60.89      4.41 o 
  -1   2   4       30.24       30.86      2.34 o 
   0   2   4     3808.36     3901.28    112.88 o 
   1   2   4       30.18       28.70      2.13 o 
   2   2   4       67.28       67.57      2.59 o 
   3   2   4      173.24      191.61     10.97 o 
   4   2   4      137.64      155.01     12.20 o 
   5   2   4       34.41       37.56      3.88 o 
   6   2   4       48.71       47.23      4.83 o 
   7   2   4       55.83       65.88      5.54 o 
   8   2   4        1.41        1.69      4.32 o 
   9   2   4        4.31        2.36      6.14 o 
  10   2   4        2.12        0.00      8.25 o 
 -10   3   4        9.02        7.68      7.42 o 
  -9   3   4       18.50       24.01      7.54 o 
  -8   3   4       28.11       29.28      5.04 o 
  -7   3   4      325.09      324.79     16.84 o 
  -6   3   4      125.45      127.10     10.37 o 
  -5   3   4      107.29      102.84      8.28 o 
  -4   3   4       36.34       38.81      3.94 o 
  -3   3   4       95.77       98.67      4.77 o 
  -2   3   4      359.71      389.09      9.61 o 
  -1   3   4      368.12      389.83      8.02 o 
   0   3   4      973.22      982.95     20.68 o 
   1   3   4      367.62      395.90      9.93 o 
   2   3   4      359.22      373.47     10.55 o 
   3   3   4       96.22      107.95      6.36 o 
   4   3   4       36.26       41.20      2.71 o 
   5   3   4      107.31      100.10      6.34 o 
   6   3   4      125.57      122.65      7.19 o 
   7   3   4      324.84      306.04     24.62 o 
   8   3   4       28.15       31.09      7.32 o 
   9   3   4       18.52       20.27      7.28 o 
  10   3   4        9.07        7.21      9.35 o 
 -10   4   4        5.97       15.95      9.80 o 
  -9   4   4       27.74       32.71      8.00 o 
  -8   4   4        3.03        0.00      3.96 o 
  -7   4   4      174.06      179.89     13.17 o 
  -6   4   4        2.52        1.53      2.29 o 
  -5   4   4       21.90       16.89      2.55 o 
  -4   4   4      581.77      597.97     57.86 o 
  -3   4   4       90.27       95.81      4.00 o 
  -2   4   4     1514.31     1467.07     48.80 o 
  -1   4   4      330.50      365.95     11.40 o 
   0   4   4     3111.89     3263.85     84.92 o 
   1   4   4      330.12      379.24     10.57 o 
   2   4   4     1514.47     1441.93     28.90 o 
   3   4   4       90.56      101.39      3.83 o 
   4   4   4      581.68      654.19     49.49 o 
   5   4   4       21.99       18.60      2.48 o 
   6   4   4        2.48        0.00      2.68 o 
   7   4   4      174.05      165.93     16.66 o 
   8   4   4        3.03        0.56      4.31 o 
   9   4   4       27.71       35.12     21.18 o 
  10   4   4        5.98        2.62      8.42 o 
 -10   5   4        1.82        7.09      7.39 o 
  -9   5   4        4.47       10.89      6.74 o 
  -8   5   4        3.13        1.18      4.07 o 
  -7   5   4       16.85       18.56      4.43 o 
  -6   5   4       19.00       18.56      4.18 o 
  -5   5   4       98.90       95.20     10.91 o 
  -4   5   4        7.94       10.04      1.82 o 
  -3   5   4      416.87      456.35     21.22 o 
  -2   5   4       81.46       75.40      3.30 o 
  -1   5   4      410.13      409.17     11.73 o 
   0   5   4      481.49      449.51     12.92 o 
   1   5   4      409.52      413.68     11.88 o 
   2   5   4       81.54       74.00      2.40 o 
   3   5   4      417.13      482.39     24.06 o 
   4   5   4        7.84        6.70      1.62 o 
   5   5   4       98.70      100.30      7.00 o 
   6   5   4       18.98       21.33      3.55 o 
   7   5   4       16.76       12.99      4.72 o 
   8   5   4        3.13        0.65      4.35 o 
   9   5   4        4.50        0.00      7.34 o 
  10   5   4        1.84        0.00     10.87 o 
 -10   6   4        2.63        7.73      7.17 o 
  -9   6   4        8.86       12.78      7.91 o 
  -8   6   4        4.77        5.53      4.47 o 
  -7   6   4       35.41       44.69      5.73 o 
  -6   6   4        6.55        2.86      3.48 o 
  -5   6   4       14.62       17.96      2.62 o 
  -4   6   4      282.76      287.57     21.92 o 
  -3   6   4       37.09       37.95      2.51 o 
  -2   6   4      133.24      121.44      4.39 o 
  -1   6   4      740.96      732.33     20.43 o 
   0   6   4     4557.02     4629.78    163.64 o 
   1   6   4      741.88      724.53     23.47 o 
   2   6   4      133.55      127.75      4.39 o 
   3   6   4       37.14       39.03      2.95 o 
   4   6   4      282.49      273.43     11.98 o 
   5   6   4       14.61       14.90      3.37 o 
   6   6   4        6.58        7.32      2.83 o 
   7   6   4       35.48       25.72      6.44 o 
   8   6   4        4.75        2.71      4.86 o 
   9   6   4        8.83        9.37      7.98 o 
  10   6   4        2.62        4.90      8.54 o 
 -10   7   4        5.81        6.56      7.14 o 
  -9   7   4        9.00       10.76      7.93 o 
  -8   7   4        0.92        0.00      3.97 o 
  -7   7   4      126.46      137.37      7.86 o 
  -6   7   4        1.36        0.00      3.25 o 
  -5   7   4        7.29        6.67      2.55 o 
  -4   7   4       69.85       67.59      6.67 o 
  -3   7   4       52.56       59.98      5.04 o 
  -2   7   4      186.45      164.90      8.35 o 
  -1   7   4      269.05      280.08     10.99 o 
   0   7   4        3.75        3.59      1.69 o 
   1   7   4      269.41      266.15      9.03 o 
   2   7   4      186.32      170.73      5.77 o 
   3   7   4       52.70       55.78      4.76 o 
   4   7   4       69.97       64.97      4.61 o 
   5   7   4        7.29        6.56      2.79 o 
   6   7   4        1.36        1.50      3.11 o 
   7   7   4      126.48      108.26     20.31 o 
   8   7   4        0.94        0.00      6.50 o 
   9   7   4        8.99        7.30      7.58 o 
  10   7   4        5.86        0.00      8.02 o 
  -9   8   4       11.25       14.10      6.50 o 
  -8   8   4       21.43       35.96      5.76 o 
  -7   8   4      255.52      292.42     14.27 o 
  -6   8   4       22.61       24.15      6.00 o 
  -5   8   4       90.47       92.26      7.78 o 
  -4   8   4       63.21       64.84      4.20 o 
  -3   8   4        7.46        7.68      2.01 o 
  -2   8   4      319.91      302.45     16.76 o 
  -1   8   4       34.19       29.30      1.99 o 
   0   8   4      461.22      459.03     19.58 o 
   1   8   4       34.14       30.72      2.84 o 
   2   8   4      319.74      313.62     13.63 o 
   3   8   4        7.47       10.21      1.85 o 
   4   8   4       63.05       62.18      4.91 o 
   5   8   4       90.30       82.09      5.62 o 
   6   8   4       22.54       23.08      4.43 o 
   7   8   4      255.68      240.32     25.19 o 
   8   8   4       21.43       28.51      7.39 o 
   9   8   4       11.24       16.53      8.58 o 
  10   8   4        1.38        0.00     16.91 o 
  -9   9   4        5.30        1.34      5.52 o 
  -8   9   4        4.51        0.38      4.48 o 
  -7   9   4        8.48        6.86      4.90 o 
  -6   9   4        7.44        9.12      4.57 o 
  -5   9   4       78.18       86.36      6.97 o 
  -4   9   4       56.61       63.11      3.61 o 
  -3   9   4       26.71       24.59      2.58 o 
  -2   9   4       54.04       63.31      3.19 o 
  -1   9   4       33.40       31.15      2.04 o 
   0   9   4        8.11        6.80      1.72 o 
   1   9   4       33.21       32.25      2.38 o 
   2   9   4       54.23       56.74      3.25 o 
   3   9   4       26.65       23.72      2.75 o 
   4   9   4       56.70       53.41      4.71 o 
   5   9   4       78.36       84.20     13.88 o 
   6   9   4        7.47        3.54      3.56 o 
   7   9   4        8.44        7.23      4.27 o 
   8   9   4        4.51        0.11      5.42 o 
   9   9   4        5.29        0.00      7.12 o 
  -9  10   4        6.14       10.77      7.93 o 
  -8  10   4       12.20        5.71      5.08 o 
  -7  10   4       41.18       50.79      7.33 o 
  -6  10   4       17.86       27.41      5.54 o 
  -5  10   4      339.22      352.13     26.46 o 
  -4  10   4       13.04       14.19      2.70 o 
  -3  10   4       39.02       44.14      3.19 o 
  -2  10   4      535.33      513.41     38.38 o 
  -1  10   4      201.05      202.03     10.79 o 
   0  10   4       77.09       68.33      3.77 o 
   1  10   4      201.62      208.89     13.76 o 
   2  10   4      535.72      446.83     14.67 o 
   3  10   4       38.81       35.30      3.98 o 
   4  10   4       12.97        9.69      3.50 o 
   5  10   4      339.16      291.84     26.43 o 
   6  10   4       17.90       23.96      4.45 o 
   7  10   4       41.33       40.66      5.53 o 
   8  10   4       12.17        2.26      7.32 o 
   9  10   4        6.16        9.63      9.01 o 
  -9  11   4        8.36       13.17      8.04 o 
  -8  11   4       12.64       13.96      5.59 o 
  -7  11   4        2.71        0.00      4.25 o 
  -6  11   4       42.32       48.66      4.62 o 
  -5  11   4       17.24       18.59      3.19 o 
  -4  11   4       23.13       22.58      3.11 o 
  -3  11   4      105.01      100.25      8.32 o 
  -2  11   4      303.79      284.79     21.37 o 
  -1  11   4       13.39       16.87      1.84 o 
   0  11   4     1409.08     1407.35     84.82 o 
   1  11   4       13.41       12.55      1.93 o 
   2  11   4      303.37      241.35      9.78 o 
   3  11   4      104.81       87.53      6.65 o 
   4  11   4       23.14       18.37      3.55 o 
   5  11   4       17.37       11.42      3.65 o 
   6  11   4       42.10       36.80      4.81 o 
   7  11   4        2.71        0.84      3.89 o 
   8  11   4       12.73       14.58      6.32 o 
   9  11   4        8.31        6.27      6.98 o 
  -9  12   4        4.56        8.03      7.67 o 
  -8  12   4        3.68        3.44      5.02 o 
  -7  12   4       26.25       24.87      5.84 o 
  -6  12   4       40.25       42.71      4.85 o 
  -5  12   4       80.44       83.19      5.10 o 
  -4  12   4       78.54       83.56      5.32 o 
  -3  12   4       86.83       92.53      5.48 o 
  -2  12   4      169.63      157.01     10.03 o 
  -1  12   4      189.33      190.90     10.39 o 
   0  12   4      149.59      149.19      9.70 o 
   1  12   4      189.76      198.03     18.25 o 
   2  12   4      169.77      133.01      8.90 o 
   3  12   4       86.86       76.72      7.79 o 
   4  12   4       78.34       65.22      6.54 o 
   5  12   4       80.29       68.73      7.71 o 
   6  12   4       40.27       31.60      4.65 o 
   7  12   4       26.24       21.21      4.69 o 
   8  12   4        3.68        1.94      5.73 o 
   9  12   4        4.58        0.66      6.83 o 
  -9  13   4        6.16        9.43      7.93 o 
  -8  13   4        5.90        3.16      7.90 o 
  -7  13   4       24.35       21.83      5.87 o 
  -6  13   4        6.76        6.42      3.40 o 
  -5  13   4       73.50       80.98      4.89 o 
  -4  13   4        0.35        0.00      2.59 o 
  -3  13   4      364.09      364.54     24.59 o 
  -2  13   4      154.83      155.62     13.55 o 
  -1  13   4        5.10        5.37      2.00 o 
   0  13   4      397.48      393.36     29.39 o 
   1  13   4        5.09        3.27      1.81 o 
   2  13   4      154.53      127.39      9.24 o 
   3  13   4      364.79      321.07     27.61 o 
   4  13   4        0.35        0.71      2.71 o 
   5  13   4       73.34       66.85      6.95 o 
   6  13   4        6.75        3.95      3.51 o 
   7  13   4       24.29       22.64      5.80 o 
   8  13   4        5.92        5.69      5.54 o 
   9  13   4        6.18        6.05      6.74 o 
  -9  14   4        1.97        3.24     10.13 o 
  -8  14   4        0.81        1.65      6.51 o 
  -7  14   4       61.42       64.28      7.62 o 
  -6  14   4        8.53        6.54      3.44 o 
  -5  14   4       43.74       50.85      5.56 o 
  -4  14   4      394.88      369.58     24.40 o 
  -3  14   4      144.29      160.36     12.82 o 
  -2  14   4       99.64      102.78      6.19 o 
  -1  14   4      674.65      666.29     65.36 o 
   0  14   4      500.65      457.82     39.75 o 
   1  14   4      674.42      658.34     55.69 o 
   2  14   4       99.32      111.53     11.99 o 
   3  14   4      144.35      114.80      9.27 o 
   4  14   4      395.05      317.98     36.98 o 
   5  14   4       44.02       41.22      5.85 o 
   6  14   4        8.52        4.85      3.40 o 
   7  14   4       61.47       56.81      7.18 o 
   8  14   4        0.82        0.00      4.93 o 
   9  14   4        1.97        0.00      6.53 o 
  -9  15   4        2.38        7.12      9.57 o 
  -8  15   4        4.42        3.20      6.90 o 
  -7  15   4        5.03        4.56      5.03 o 
  -6  15   4       92.28       94.26      8.58 o 
  -5  15   4       26.70       29.96      3.94 o 
  -4  15   4        1.67        1.17      2.78 o 
  -3  15   4      366.02      334.01     29.39 o 
  -2  15   4      243.83      234.08     15.19 o 
  -1  15   4       95.77       95.98      7.62 o 
   0  15   4      133.20      138.86     12.17 o 
   1  15   4       95.94       95.79      8.85 o 
   2  15   4      243.71      222.00     17.95 o 
   3  15   4      365.85      274.59     25.36 o 
   4  15   4        1.66        0.00      2.70 o 
   5  15   4       26.75       19.86      5.08 o 
   6  15   4       92.31       81.90      8.77 o 
   7  15   4        5.01        5.30      4.91 o 
   8  15   4        4.40        2.31      6.32 o 
   9  15   4        2.38        0.00      7.18 o 
  -8  16   4        0.01        0.00      6.47 o 
  -7  16   4        1.81        0.00      6.12 o 
  -6  16   4       27.21       34.09      4.69 o 
  -5  16   4        2.69        1.34      3.06 o 
  -4  16   4        9.31       13.58      3.30 o 
  -3  16   4       85.97       91.27      8.97 o 
  -2  16   4       26.95       26.41      3.96 o 
  -1  16   4      141.29      153.88     16.43 o 
   0  16   4      151.52      127.81     10.20 o 
   1  16   4      141.06      144.71     12.76 o 
   2  16   4       27.04       26.02      2.58 o 
   3  16   4       85.89       72.43      6.78 o 
   4  16   4        9.30        3.89      3.09 o 
   5  16   4        2.73        0.00      2.81 o 
   6  16   4       27.20       24.66      4.70 o 
   7  16   4        1.83        0.99      4.46 o 
   8  16   4        0.01        0.00      5.97 o 
  -8  17   4        4.90        3.65      7.35 o 
  -7  17   4       25.82       34.05      8.72 o 
  -6  17   4       15.24       16.95      4.13 o 
  -5  17   4        2.89        0.07      3.13 o 
  -4  17   4       84.55       99.84      5.79 o 
  -3  17   4       33.71       24.27      5.76 o 
  -2  17   4       34.35       37.11      4.86 o 
  -1  17   4        6.00        5.01      2.35 o 
   0  17   4       57.76       68.69      7.49 o 
   1  17   4        5.90        5.39      2.07 o 
   2  17   4       34.28       24.91      3.16 o 
   3  17   4       33.62       31.99      3.94 o 
   4  17   4       84.67       78.25      9.61 o 
   5  17   4        2.89        1.57      3.11 o 
   6  17   4       15.19       14.41      4.81 o 
   7  17   4       25.79       24.99      5.64 o 
   8  17   4        4.87       17.36      6.92 o 
  -8  18   4       10.99       13.09      8.21 o 
  -7  18   4        4.10        0.00      6.57 o 
  -6  18   4       30.67       30.41      5.52 o 
  -5  18   4       56.55       64.80      6.54 o 
  -4  18   4      113.56      120.87      8.95 o 
  -3  18   4      496.03      478.53     37.81 o 
  -2  18   4      174.46      152.56     13.99 o 
  -1  18   4       95.40       83.88      5.96 o 
   0  18   4      275.54      261.23     22.80 o 
   1  18   4       95.17       85.03      7.86 o 
   2  18   4      174.27      130.42     11.21 o 
   3  18   4      495.83      400.31     38.56 o 
   4  18   4      113.55      102.13     14.38 o 
   5  18   4       56.65       52.71      5.74 o 
   6  18   4       30.69       24.94      5.58 o 
   7  18   4        4.10        2.04      5.56 o 
   8  18   4       11.02        8.13      6.70 o 
  -8  19   4        3.78        0.00      7.22 o 
  -7  19   4        1.80        3.50      6.83 o 
  -6  19   4       12.42       11.22      4.83 o 
  -5  19   4       50.93       54.07      5.95 o 
  -4  19   4       27.77       29.51      4.20 o 
  -3  19   4       23.69       35.45      6.42 o 
  -2  19   4       15.29       21.73      4.77 o 
  -1  19   4        0.25        0.00      2.16 o 
   0  19   4       15.48       12.91      2.71 o 
   1  19   4        0.24        0.00      2.02 o 
   2  19   4       15.37       11.00      2.77 o 
   3  19   4       23.74       22.87      3.36 o 
   4  19   4       27.70       19.18      4.65 o 
   5  19   4       50.78       50.34      7.30 o 
   6  19   4       12.41        8.13      4.59 o 
   7  19   4        1.81        0.00      5.05 o 
   8  19   4        3.79        6.77      6.50 o 
  -7  20   4        7.90       13.81      7.82 o 
  -6  20   4       30.55       31.89      6.17 o 
  -5  20   4       33.37       42.64      5.41 o 
  -4  20   4       17.39       20.54      4.03 o 
  -3  20   4      244.51      257.49     27.03 o 
  -2  20   4       83.94       90.91      9.32 o 
  -1  20   4        4.45        4.01      2.62 o 
   0  20   4       82.01       82.34      5.71 o 
   1  20   4        4.40        3.90      2.32 o 
   2  20   4       83.90       80.91      6.99 o 
   3  20   4      244.44      211.11     25.66 o 
   4  20   4       17.42       14.66      3.22 o 
   5  20   4       33.36       37.21      4.74 o 
   6  20   4       30.58       33.23      5.83 o 
   7  20   4        7.91       15.64      6.40 o 
  -7  21   4       22.84       36.05     12.82 o 
  -6  21   4        1.10        0.00      4.49 o 
  -5  21   4       42.59       42.91      6.38 o 
  -4  21   4      109.72      112.08      8.29 o 
  -3  21   4        4.56        6.46      3.65 o 
  -2  21   4       17.55       17.07      4.41 o 
  -1  21   4       62.68       51.40      5.86 o 
   0  21   4        5.97        9.30      2.86 o 
   1  21   4       62.68       53.27      3.85 o 
   2  21   4       17.61       12.20      2.93 o 
   3  21   4        4.56        3.09      2.78 o 
   4  21   4      109.63       91.91     11.53 o 
   5  21   4       42.50       43.31      5.77 o 
   6  21   4        1.09        2.66      4.46 o 
   7  21   4       22.85       31.04      7.17 o 
  -7  22   4       20.67       13.01     10.78 o 
  -6  22   4        8.68        5.19      5.22 o 
  -5  22   4       27.91       36.09      5.53 o 
  -4  22   4       29.74       35.32      5.99 o 
  -3  22   4       76.16       74.50      6.92 o 
  -2  22   4       67.78       74.13      5.74 o 
  -1  22   4        7.92        9.92      3.73 o 
   0  22   4       52.02       43.61      4.13 o 
   1  22   4        7.95        5.41      2.84 o 
   2  22   4       67.82       65.96      7.82 o 
   3  22   4       76.35       60.06      6.32 o 
   4  22   4       29.72       30.21      4.00 o 
   5  22   4       27.92       27.52      5.69 o 
   6  22   4        8.66       12.00      5.66 o 
   7  22   4       20.64       20.40      6.92 o 
  -6  23   4        2.64        6.45      6.53 o 
  -5  23   4        7.43        4.18      5.11 o 
  -4  23   4       54.83       74.61      7.52 o 
  -3  23   4       47.67       69.24      7.25 o 
  -2  23   4       45.89       42.22      5.20 o 
  -1  23   4       38.51       37.95     10.92 o 
   0  23   4       10.93        6.55      2.93 o 
   1  23   4       38.48       31.27      3.83 o 
   2  23   4       45.81       33.82      3.66 o 
   3  23   4       47.84       49.38      4.73 o 
   4  23   4       54.83       60.44      7.67 o 
   5  23   4        7.39        9.76      4.04 o 
   6  23   4        2.64        4.03      4.33 o 
  -6  24   4       21.57       27.87     12.26 o 
  -5  24   4        4.10        0.00      5.09 o 
  -4  24   4       89.79       96.84      9.54 o 
  -3  24   4       80.78       89.82      7.80 o 
  -2  24   4       30.98       31.48      5.85 o 
  -1  24   4       18.89       18.43      4.52 o 
   0  24   4       14.50       13.61      4.20 o 
   1  24   4       18.90       14.49      3.49 o 
   2  24   4       31.08       27.72      4.17 o 
   3  24   4       80.71       82.85      6.46 o 
   4  24   4       89.64       91.41     10.91 o 
   5  24   4        4.13        2.26      4.10 o 
   6  24   4       21.57       16.90      6.10 o 
  -6  25   4       11.61       23.04     12.45 o 
  -5  25   4        2.56        0.00      5.42 o 
  -4  25   4       11.32       19.73      7.76 o 
  -3  25   4       18.61       27.81      5.85 o 
  -2  25   4       11.44       12.32      5.03 o 
  -1  25   4       17.44       11.70      4.94 o 
   0  25   4        7.80       13.19      4.29 o 
   1  25   4       17.45       15.28      3.54 o 
   2  25   4       11.45        7.03      3.39 o 
   3  25   4       18.58       19.43      3.66 o 
   4  25   4       11.35       12.61      4.17 o 
   5  25   4        2.58        7.13      4.72 o 
   6  25   4       11.65       17.95      6.55 o 
  -5  26   4        2.72        2.09      5.94 o 
  -4  26   4        8.66       14.00      5.92 o 
  -3  26   4        2.28        3.12      4.80 o 
  -2  26   4       11.51       14.07      5.45 o 
  -1  26   4        7.89        6.57      4.66 o 
   0  26   4       66.76       72.71      7.94 o 
   1  26   4        7.87        1.01      3.95 o 
   2  26   4       11.43        7.05      3.58 o 
   3  26   4        2.29        4.89      3.67 o 
   4  26   4        8.71        9.20      5.44 o 
   5  26   4        2.71        6.72      5.21 o 
  -4  27   4       11.74        9.58      5.74 o 
  -3  27   4       18.44       32.96      6.51 o 
  -2  27   4        5.42        6.76      5.20 o 
  -1  27   4        3.08        5.16      5.23 o 
   0  27   4       24.56       19.05      5.71 o 
   1  27   4        3.09        0.00      4.79 o 
   2  27   4        5.41        4.27      3.67 o 
   3  27   4       18.44       22.86      6.66 o 
   4  27   4       11.77       14.74      5.73 o 
   5  27   4        3.23        0.00      8.62 o 
  -4  28   4       29.58       36.48      7.28 o 
  -3  28   4       24.83       36.63      7.03 o 
  -2  28   4        8.47        4.49      5.52 o 
  -1  28   4        4.00        5.97      5.23 o 
   0  28   4       22.82       35.43      9.05 o 
   1  28   4        3.98        0.84      5.23 o 
   2  28   4        8.42        7.10      5.41 o 
   3  28   4       24.80       36.36      7.04 o 
   4  28   4       29.59       40.24     16.72 o 
  -3  29   4        3.84        2.96      5.61 o 
  -2  29   4        2.89        6.53      5.61 o 
  -1  29   4       11.13       11.01      5.92 o 
   0  29   4        3.89        5.10      5.33 o 
   1  29   4       11.11       12.56      6.11 o 
   2  29   4        2.88        0.65      5.16 o 
   3  29   4        3.84        0.86      7.22 o 
  -2  30   4       11.29        3.35      7.32 o 
  -1  30   4       27.16       32.84      6.83 o 
   0  30   4       10.31       11.59      6.01 o 
   1  30   4       27.19       24.30      6.55 o 
   2  30   4       11.27        5.63      7.51 o 
   1   0   5     2246.51     2270.87     56.16 o 
   2   0   5       49.25       49.20      3.05 o 
   3   0   5        4.07        0.00      1.90 o 
   4   0   5       95.93       91.91      9.00 o 
   5   0   5        6.43        2.10      1.87 o 
   6   0   5       77.96       61.36     13.55 o 
   7   0   5       14.71        9.95      5.09 o 
   8   0   5        8.75        7.48      5.28 o 
   9   0   5       20.01       25.36      7.98 o 
  10   0   5        2.34        5.02     17.84 o 
 -10   1   5       16.37       45.53     20.81 o 
  -9   1   5        2.03        0.14      6.32 o 
  -8   1   5       16.82       15.96      5.65 o 
  -7   1   5       29.71       33.39      4.91 o 
  -6   1   5       91.46      100.25     13.44 o 
  -5   1   5       51.55       59.64      6.73 o 
  -4   1   5      158.30      159.99     22.50 o 
  -3   1   5      108.43       93.29     10.18 o 
  -2   1   5      912.92      911.06     19.61 o 
  -1   1   5      296.96      278.59      5.77 o 
   0   1   5      317.12      348.29      8.11 o 
   1   1   5      297.12      279.04      8.71 o 
   2   1   5      911.85      905.33     22.38 o 
   3   1   5      108.48      110.74      7.04 o 
   4   1   5      158.19      175.65     21.28 o 
   5   1   5       51.44       61.73      5.93 o 
   6   1   5       91.48       90.93      6.47 o 
   7   1   5       29.72       26.62      5.63 o 
   8   1   5       16.85       18.01      6.64 o 
   9   1   5        2.01        1.90      6.75 o 
  10   1   5       16.37       63.37     22.30 o 
 -10   2   5        2.85        0.74     18.58 o 
  -9   2   5       12.75       15.19      7.09 o 
  -8   2   5       14.11       14.13      6.28 o 
  -7   2   5       27.59       30.30      5.12 o 
  -6   2   5       49.20       57.59      7.11 o 
  -5   2   5       78.14       72.86     10.84 o 
  -4   2   5       22.03       33.43      3.53 o 
  -3   2   5      581.76      568.01     24.58 o 
  -2   2   5      209.21      191.02      8.18 o 
  -1   2   5      335.35      318.16     10.32 o 
   0   2   5     2538.10     2532.10     61.10 o 
   1   2   5      335.05      314.12      5.69 o 
   2   2   5      208.98      188.19      5.65 o 
   3   2   5      582.16      620.94     31.11 o 
   4   2   5       22.15       29.53      5.29 o 
   5   2   5       78.26       78.44      8.80 o 
   6   2   5       49.15       48.90      4.86 o 
   7   2   5       27.71       30.08      6.65 o 
   8   2   5       14.09       21.22      6.93 o 
   9   2   5       12.70       15.67      9.38 o 
  10   2   5        2.84       10.78     17.84 o 
  -9   3   5        2.99        2.69      6.87 o 
  -8   3   5       11.35        6.97      5.53 o 
  -7   3   5        1.84        0.03      3.94 o 
  -6   3   5      156.24      195.33     17.49 o 
  -5   3   5       70.87       73.46      9.71 o 
  -4   3   5      106.91      119.72     11.19 o 
  -3   3   5       34.15       37.10      2.51 o 
  -2   3   5       59.68       68.01      3.49 o 
  -1   3   5       78.17       92.02      3.84 o 
   0   3   5       44.87       42.17      3.08 o 
   1   3   5       77.96       89.33      3.51 o 
   2   3   5       59.41       63.94      2.77 o 
   3   3   5       34.10       39.18      2.79 o 
   4   3   5      106.96      138.77     16.93 o 
   5   3   5       70.69       80.98      9.45 o 
   6   3   5      156.34      182.22     19.80 o 
   7   3   5        1.85        6.04      4.26 o 
   8   3   5       11.41       12.26      6.69 o 
   9   3   5        2.97        0.00      7.66 o 
  -9   4   5        3.72        8.84      7.29 o 
  -8   4   5        1.15        1.14      5.13 o 
  -7   4   5      129.24      145.61      8.13 o 
  -6   4   5        5.04        3.83      3.67 o 
  -5   4   5      193.28      195.29     19.42 o 
  -4   4   5       87.33       99.12      8.17 o 
  -3   4   5      395.37      426.99     19.92 o 
  -2   4   5      119.10      121.21      4.08 o 
  -1   4   5      752.31      728.65     16.88 o 
   0   4   5      839.56      819.79     24.04 o 
   1   4   5      751.08      737.67     19.64 o 
   2   4   5      119.00      119.00      3.35 o 
   3   4   5      396.20      402.97     18.85 o 
   4   4   5       87.38      112.37     13.52 o 
   5   4   5      192.89      204.72     22.24 o 
   6   4   5        4.98        8.57      4.07 o 
   7   4   5      129.33      144.59     18.10 o 
   8   4   5        1.13        0.40      6.80 o 
   9   4   5        3.72        0.00      7.80 o 
  -9   5   5        4.23        1.92      6.84 o 
  -8   5   5        6.40        1.13      5.54 o 
  -7   5   5       98.75      107.77      7.50 o 
  -6   5   5      162.79      188.36     23.66 o 
  -5   5   5       30.90       34.76      3.53 o 
  -4   5   5      140.91      152.14     17.43 o 
  -3   5   5      270.62      281.35     15.02 o 
  -2   5   5      143.95      144.68      4.39 o 
  -1   5   5      647.36      638.17     20.64 o 
   0   5   5     1125.35     1039.00     28.08 o 
   1   5   5      648.51      645.35     18.52 o 
   2   5   5      143.52      141.78      3.51 o 
   3   5   5      270.68      281.23     12.31 o 
   4   5   5      140.74      162.30     10.52 o 
   5   5   5       30.92       36.46      4.22 o 
   6   5   5      162.95      157.40     19.66 o 
   7   5   5       98.60       93.72     20.38 o 
   8   5   5        6.39        7.76      7.98 o 
   9   5   5        4.23        2.23      8.27 o 
  -9   6   5        3.00        3.60      7.35 o 
  -8   6   5       18.27       22.59      5.45 o 
  -7   6   5       56.36       65.75      6.65 o 
  -6   6   5       31.82       39.81      8.07 o 
  -5   6   5       90.21      109.14      9.55 o 
  -4   6   5      286.77      274.15     25.19 o 
  -3   6   5      215.87      224.89     13.72 o 
  -2   6   5        5.04        7.37      2.19 o 
  -1   6   5       62.06       68.67      3.46 o 
   0   6   5     2917.09     2745.99    102.57 o 
   1   6   5       62.07       66.02      3.74 o 
   2   6   5        5.05        7.23      1.67 o 
   3   6   5      215.86      238.75     13.20 o 
   4   6   5      286.83      271.19     24.21 o 
   5   6   5       90.26       96.09      8.48 o 
   6   6   5       31.75       30.33      4.58 o 
   7   6   5       56.31       52.67      7.92 o 
   8   6   5       18.33       17.49      8.82 o 
   9   6   5        3.01        3.51     10.41 o 
  -9   7   5        6.43       14.60      8.60 o 
  -8   7   5        0.41        0.04      4.39 o 
  -7   7   5       17.86       24.76      5.15 o 
  -6   7   5       27.36       41.15      5.99 o 
  -5   7   5       15.35       23.85      4.97 o 
  -4   7   5      295.81      303.08     18.14 o 
  -3   7   5        3.18        4.66      2.33 o 
  -2   7   5       52.19       50.83      3.49 o 
  -1   7   5      343.35      331.34     13.36 o 
   0   7   5        2.27        1.88      1.89 o 
   1   7   5      343.56      323.24     12.11 o 
   2   7   5       52.25       49.89      2.57 o 
   3   7   5        3.20        2.72      2.12 o 
   4   7   5      296.10      310.29     30.38 o 
   5   7   5       15.26       10.98      3.33 o 
   6   7   5       27.34       24.73      5.31 o 
   7   7   5       17.91       23.28      5.70 o 
   8   7   5        0.41        0.00      5.62 o 
   9   7   5        6.47        9.56      8.77 o 
  -9   8   5       23.53       25.87      9.19 o 
  -8   8   5       13.29        7.83      5.63 o 
  -7   8   5       29.19       43.33      7.98 o 
  -6   8   5       33.12       44.12      6.33 o 
  -5   8   5       18.47       17.90      3.53 o 
  -4   8   5      148.80      143.69     11.63 o 
  -3   8   5      540.10      541.94     34.07 o 
  -2   8   5       97.60      104.10      4.17 o 
  -1   8   5       40.89       43.04      2.69 o 
   0   8   5       46.76       51.80      2.88 o 
   1   8   5       40.72       41.92      3.21 o 
   2   8   5       97.13       97.98      4.21 o 
   3   8   5      540.52      609.98     59.30 o 
   4   8   5      148.67      152.90     15.70 o 
   5   8   5       18.41       18.12      4.30 o 
   6   8   5       33.10       30.86      6.14 o 
   7   8   5       29.13       30.42      5.93 o 
   8   8   5       13.29        4.35      6.11 o 
   9   8   5       23.62       22.23      9.94 o 
  -9   9   5        2.94        7.99      7.99 o 
  -8   9   5       11.90       16.81      6.01 o 
  -7   9   5       18.79       24.64      6.02 o 
  -6   9   5      190.11      240.30     26.24 o 
  -5   9   5       41.30       49.90      5.15 o 
  -4   9   5       91.35       99.56      5.83 o 
  -3   9   5      175.58      178.70     11.20 o 
  -2   9   5       88.37       85.90      3.99 o 
  -1   9   5       20.63       20.65      2.26 o 
   0   9   5      128.63      108.83      4.89 o 
   1   9   5       20.62       22.00      2.87 o 
   2   9   5       88.10       82.71      4.52 o 
   3   9   5      176.07      211.67     25.17 o 
   4   9   5       91.17       71.68      6.57 o 
   5   9   5       41.10       43.55      7.93 o 
   6   9   5      190.20      171.37     16.79 o 
   7   9   5       18.77       24.44      5.75 o 
   8   9   5       11.87       10.95      6.87 o 
   9   9   5        2.97        3.53      7.43 o 
  -9  10   5       18.05       20.82      8.94 o 
  -8  10   5       10.95       13.30      6.09 o 
  -7  10   5       33.84       32.74      6.58 o 
  -6  10   5       95.16      119.86     12.96 o 
  -5  10   5        6.88        6.13      3.24 o 
  -4  10   5      181.42      189.07     12.50 o 
  -3  10   5      606.21      625.27     40.36 o 
  -2  10   5       58.90       65.12      3.77 o 
  -1  10   5       75.75       79.80      3.49 o 
   0  10   5      769.94      745.08     38.62 o 
   1  10   5       75.85       76.22      4.61 o 
   2  10   5       59.12       66.01      2.75 o 
   3  10   5      606.73      547.49     39.34 o 
   4  10   5      181.37      157.97     10.52 o 
   5  10   5        6.87        5.52      3.32 o 
   6  10   5       94.91       87.35     14.20 o 
   7  10   5       33.80       31.39      7.72 o 
   8  10   5       10.96        7.08      6.58 o 
   9  10   5       18.06       13.62      8.34 o 
  -9  11   5        9.46       23.32      9.20 o 
  -8  11   5       14.99       18.91      6.49 o 
  -7  11   5        2.15        3.12      4.93 o 
  -6  11   5       10.55       19.45      5.71 o 
  -5  11   5       76.06       75.19     10.25 o 
  -4  11   5      303.67      321.89     25.29 o 
  -3  11   5      220.64      235.80     17.65 o 
  -2  11   5      116.24      104.52      8.52 o 
  -1  11   5       12.95       11.95      2.14 o 
   0  11   5        4.06        1.95      2.12 o 
   1  11   5       13.01       13.36      2.59 o 
   2  11   5      116.13      116.08      7.91 o 
   3  11   5      220.35      205.93     13.16 o 
   4  11   5      303.47      257.02     21.61 o 
   5  11   5       76.25       71.20      9.57 o 
   6  11   5       10.54        6.78      4.06 o 
   7  11   5        2.13        0.99      5.13 o 
   8  11   5       15.01       15.92     12.91 o 
   9  11   5        9.48        8.42      8.16 o 
  -9  12   5        2.94        2.54      7.51 o 
  -8  12   5        6.79        2.53      7.55 o 
  -7  12   5        9.35        7.83      5.24 o 
  -6  12   5       10.37       12.09      5.36 o 
  -5  12   5       25.71       30.01      4.35 o 
  -4  12   5      365.40      388.53     30.16 o 
  -3  12   5       64.11       66.50      6.54 o 
  -2  12   5        7.14        8.49      2.74 o 
  -1  12   5      132.06      112.87      5.19 o 
   0  12   5      283.80      298.13     16.89 o 
   1  12   5      131.67      118.19     10.11 o 
   2  12   5        7.09        5.09      2.08 o 
   3  12   5       64.28       50.29      4.85 o 
   4  12   5      365.46      321.78     29.15 o 
   5  12   5       25.74       26.70      4.61 o 
   6  12   5       10.36        5.24      4.00 o 
   7  12   5        9.34        3.18      5.55 o 
   8  12   5        6.77        2.64     13.75 o 
   9  12   5        2.94        0.00      7.35 o 
  -9  13   5        2.92        8.73     11.34 o 
  -8  13   5        4.56        9.60      7.88 o 
  -7  13   5        1.46        0.00      4.89 o 
  -6  13   5        7.91       14.77      5.61 o 
  -5  13   5       10.72       10.90      3.63 o 
  -4  13   5        8.31       11.73      3.18 o 
  -3  13   5       68.33       67.56      6.92 o 
  -2  13   5      154.90      149.18     13.82 o 
  -1  13   5       30.58       32.21      2.67 o 
   0  13   5        0.00        0.93      2.04 o 
   1  13   5       30.44       35.93      3.56 o 
   2  13   5      154.85      132.00      9.24 o 
   3  13   5       68.28       47.64      4.80 o 
   4  13   5        8.29        6.65      3.43 o 
   5  13   5       10.68        6.04      3.65 o 
   6  13   5        7.94        1.15      3.81 o 
   7  13   5        1.43        0.00      5.05 o 
   8  13   5        4.56        0.31      6.98 o 
   9  13   5        2.91        0.00     15.61 o 
  -8  14   5        2.47        0.00      7.22 o 
  -7  14   5       72.92       95.32     14.45 o 
  -6  14   5       55.11       79.17      8.06 o 
  -5  14   5       10.27        4.04      3.45 o 
  -4  14   5      277.63      270.32     23.29 o 
  -3  14   5      207.35      221.75     22.57 o 
  -2  14   5      156.84      159.77     12.51 o 
  -1  14   5      217.70      211.34     13.75 o 
   0  14   5       10.50       12.40      2.51 o 
   1  14   5      217.63      217.30     20.47 o 
   2  14   5      156.45      179.61     18.97 o 
   3  14   5      207.53      189.17     20.90 o 
   4  14   5      277.74      228.29     21.97 o 
   5  14   5       10.23        3.68      3.36 o 
   6  14   5       55.11       58.00     10.41 o 
   7  14   5       72.91       84.19      8.42 o 
   8  14   5        2.48        0.69      6.62 o 
  -8  15   5        4.19        5.67      7.62 o 
  -7  15   5        4.58        0.64      7.02 o 
  -6  15   5       22.72       25.49      6.22 o 
  -5  15   5       11.83        7.32      3.69 o 
  -4  15   5       60.83       70.04      5.98 o 
  -3  15   5      297.76      288.31     22.01 o 
  -2  15   5      172.71      164.98     10.14 o 
  -1  15   5      104.34      112.55     10.50 o 
   0  15   5       81.00       84.91      6.66 o 
   1  15   5      104.68      120.45      9.58 o 
   2  15   5      173.10      146.01      6.69 o 
   3  15   5      297.77      253.35     23.81 o 
   4  15   5       60.72       56.25      5.22 o 
   5  15   5       11.79        9.53      3.59 o 
   6  15   5       22.78       20.09      6.46 o 
   7  15   5        4.54        1.25      4.85 o 
   8  15   5        4.19       10.64      6.53 o 
  -8  16   5        1.54        2.26      9.20 o 
  -7  16   5       14.71        9.38      7.62 o 
  -6  16   5       12.59       19.36      5.92 o 
  -5  16   5        1.01        0.00      3.26 o 
  -4  16   5      102.35      110.31     10.70 o 
  -3  16   5       93.83      103.56      8.75 o 
  -2  16   5       44.62       46.56      5.94 o 
  -1  16   5       47.56       46.90      4.56 o 
   0  16   5        4.72        3.04      2.27 o 
   1  16   5       47.52       43.51      4.76 o 
   2  16   5       44.70       45.48      5.20 o 
   3  16   5       93.81       89.32      9.53 o 
   4  16   5      102.42       95.35     11.35 o 
   5  16   5        1.03        0.08      3.16 o 
   6  16   5       12.58        9.92      5.05 o 
   7  16   5       14.65       13.16      5.76 o 
   8  16   5        1.54        0.50      6.25 o 
  -8  17   5        1.31        0.00      7.69 o 
  -7  17   5       10.91       10.40      8.08 o 
  -6  17   5       20.12       29.10      8.19 o 
  -5  17   5       29.02       31.59      4.87 o 
  -4  17   5       35.62       42.20      4.44 o 
  -3  17   5        3.48        5.29      3.09 o 
  -2  17   5      105.67      107.67      9.58 o 
  -1  17   5      109.27       92.48      4.86 o 
   0  17   5      384.34      418.03     40.11 o 
   1  17   5      109.42       91.96      6.94 o 
   2  17   5      105.84       85.84      4.99 o 
   3  17   5        3.49        1.68      2.88 o 
   4  17   5       35.57       29.90      5.96 o 
   5  17   5       29.04       24.92      4.53 o 
   6  17   5       20.13       15.77      5.44 o 
   7  17   5       10.92       10.09      5.37 o 
   8  17   5        1.30        2.17      6.21 o 
  -7  18   5        0.60        1.65      7.21 o 
  -6  18   5       11.38       16.52      7.42 o 
  -5  18   5        1.85        2.91      3.87 o 
  -4  18   5       37.03       35.56      4.42 o 
  -3  18   5       90.60       97.21      7.39 o 
  -2  18   5       71.22       84.93      8.99 o 
  -1  18   5       25.57       24.59      3.43 o 
   0  18   5      102.56       99.10     11.38 o 
   1  18   5       25.60       22.35      3.30 o 
   2  18   5       71.29       66.62      6.99 o 
   3  18   5       90.70       74.77      7.22 o 
   4  18   5       36.92       26.73      5.93 o 
   5  18   5        1.84        3.13      3.50 o 
   6  18   5       11.40       11.76      5.14 o 
   7  18   5        0.59        0.00      5.26 o 
   8  18   5        6.46        3.14     10.18 o 
  -7  19   5        0.35        0.00      7.16 o 
  -6  19   5        3.73        5.62      7.17 o 
  -5  19   5       39.42       35.89      5.96 o 
  -4  19   5       23.61       25.00      4.25 o 
  -3  19   5       18.13       22.70      5.89 o 
  -2  19   5       45.39       60.91      8.42 o 
  -1  19   5       82.13       75.50      5.69 o 
   0  19   5        0.17        0.00      2.55 o 
   1  19   5       82.10       71.20      5.48 o 
   2  19   5       45.43       48.45      4.23 o 
   3  19   5       18.14       14.09      3.47 o 
   4  19   5       23.57       15.48      3.73 o 
   5  19   5       39.46       34.34      4.96 o 
   6  19   5        3.72        0.24      4.50 o 
   7  19   5        0.35        0.28      5.60 o 
  -7  20   5        3.72       15.13      8.21 o 
  -6  20   5        2.96        0.00      6.42 o 
  -5  20   5        1.77        0.00      4.43 o 
  -4  20   5       25.43       29.53      4.77 o 
  -3  20   5       96.03      103.04     11.10 o 
  -2  20   5        8.99        8.49      3.67 o 
  -1  20   5        0.23        0.00      3.05 o 
   0  20   5        9.99        6.40      3.09 o 
   1  20   5        0.22        0.00      2.70 o 
   2  20   5        9.01        6.44      2.98 o 
   3  20   5       96.16       95.78      8.81 o 
   4  20   5       25.36       17.68      4.22 o 
   5  20   5        1.76        0.00      3.87 o 
   6  20   5        2.97        0.00      4.42 o 
   7  20   5        3.74        3.06      6.00 o 
  -7  21   5        3.65        9.72      8.14 o 
  -6  21   5        5.04        8.69      7.17 o 
  -5  21   5        0.11        0.00      4.42 o 
  -4  21   5       57.80       74.70     11.91 o 
  -3  21   5       73.03       80.79      9.12 o 
  -2  21   5       33.35       42.71      5.69 o 
  -1  21   5       48.83       52.77     11.53 o 
   0  21   5        0.24        0.00      2.65 o 
   1  21   5       48.72       48.03      4.93 o 
   2  21   5       33.42       39.08      4.68 o 
   3  21   5       72.94       72.91      6.65 o 
   4  21   5       57.84       61.95      5.14 o 
   5  21   5        0.12        0.00      4.32 o 
   6  21   5        5.01        4.02      5.47 o 
   7  21   5        3.65        9.66      6.29 o 
  -6  22   5        0.59        0.00      6.63 o 
  -5  22   5        0.43        2.03      4.94 o 
  -4  22   5       79.31       92.14     13.50 o 
  -3  22   5       28.71       36.37      7.00 o 
  -2  22   5       30.31       36.69      8.93 o 
  -1  22   5       38.87       36.78      5.31 o 
   0  22   5       14.12       12.50      4.16 o 
   1  22   5       39.01       36.80      5.22 o 
   2  22   5       30.41       30.82      3.92 o 
   3  22   5       28.71       31.98      4.16 o 
   4  22   5       79.39       77.70      8.67 o 
   5  22   5        0.42        0.00      4.32 o 
   6  22   5        0.60        0.00      5.33 o 
  -6  23   5       10.39       14.82      8.36 o 
  -5  23   5        1.26        0.00      5.74 o 
  -4  23   5        7.03       10.42      5.45 o 
  -3  23   5       30.31       38.55      8.34 o 
  -2  23   5       30.05       38.26     12.14 o 
  -1  23   5       12.84       16.05      4.38 o 
   0  23   5       15.79       13.15      4.44 o 
   1  23   5       12.83       14.54      3.85 o 
   2  23   5       30.00       29.74      4.51 o 
   3  23   5       30.21       31.87      4.17 o 
   4  23   5        7.05        9.55      4.31 o 
   5  23   5        1.27        0.00      4.41 o 
   6  23   5       10.40       15.41      8.27 o 
  -5  24   5        9.07        6.40      6.74 o 
  -4  24   5       13.38       21.07      6.73 o 
  -3  24   5       70.45       73.20     11.70 o 
  -2  24   5        0.85        0.00      4.35 o 
  -1  24   5        6.23        3.18      4.77 o 
   0  24   5       16.17       18.85      5.64 o 
   1  24   5        6.23        3.40      4.27 o 
   2  24   5        0.86        0.00      3.19 o 
   3  24   5       70.47       60.74      9.68 o 
   4  24   5       13.38       12.77      4.91 o 
   5  24   5        9.09       18.06      5.44 o 
   6  24   5        3.56        6.50     15.98 o 
  -5  25   5        0.63        0.00      7.99 o 
  -4  25   5       12.32        2.24      5.74 o 
  -3  25   5       13.23       18.02      5.93 o 
  -2  25   5       15.67       15.12      5.44 o 
  -1  25   5       14.05       15.59      5.53 o 
   0  25   5        4.56        3.59      4.88 o 
   1  25   5       14.00       11.22      5.81 o 
   2  25   5       15.67       13.73      4.32 o 
   3  25   5       13.24       14.63      4.87 o 
   4  25   5       12.28       13.58      4.94 o 
   5  25   5        0.64        4.45      4.84 o 
  -4  26   5        5.70        8.71      6.28 o 
  -3  26   5       24.63       32.98      6.89 o 
  -2  26   5        9.34        3.55      5.26 o 
  -1  26   5       15.45       20.65      5.85 o 
   0  26   5        6.62       11.00      5.39 o 
   1  26   5       15.43       18.89      6.05 o 
   2  26   5        9.34       12.10      6.11 o 
   3  26   5       24.63       27.03      7.06 o 
   4  26   5        5.71        0.00      6.07 o 
  -4  27   5        2.33        0.00      7.50 o 
  -3  27   5       12.45       10.11      6.00 o 
  -2  27   5       12.55       20.20      7.56 o 
  -1  27   5        1.29        1.21      5.08 o 
   0  27   5       18.61       14.20      6.01 o 
   1  27   5        1.30        5.23      5.64 o 
   2  27   5       12.53       15.12      6.12 o 
   3  27   5       12.47       12.96      6.20 o 
   4  27   5        2.32        0.00      5.75 o 
  -3  28   5        1.70        0.00      5.64 o 
  -2  28   5        2.34       10.72      5.81 o 
  -1  28   5       14.88       11.16      5.75 o 
   0  28   5       33.29       38.37      7.29 o 
   1  28   5       14.94       10.95      6.16 o 
   2  28   5        2.33        3.71      5.73 o 
   3  28   5        1.69        1.55      5.82 o 
  -2  29   5        1.77        1.97      6.82 o 
  -1  29   5        2.46        0.00      5.56 o 
   0  29   5        0.44        0.97      5.62 o 
   1  29   5        2.42        8.60      5.97 o 
   2  29   5        1.76        2.78      7.39 o 
   0   0   6      236.14      248.65     12.88 o 
   1   0   6      414.10      364.76     10.82 o 
   2   0   6       33.74       41.06      2.94 o 
   3   0   6        0.66        0.00      1.99 o 
   4   0   6      252.83      278.65     33.83 o 
   5   0   6        1.14        0.00      2.18 o 
   6   0   6       76.62       88.70      8.20 o 
   7   0   6        6.53        1.62      5.74 o 
   8   0   6        5.71        9.62      6.72 o 
   9   0   6        2.15        3.01      8.62 o 
  -9   1   6        2.45        2.22      6.92 o 
  -8   1   6       16.05       21.47      7.26 o 
  -7   1   6       17.19       22.67      6.02 o 
  -6   1   6        6.25        5.35      4.26 o 
  -5   1   6       16.73       18.98      3.32 o 
  -4   1   6        8.06        9.57      2.63 o 
  -3   1   6       69.71       73.36      3.71 o 
  -2   1   6       13.85       13.47      3.31 o 
  -1   1   6      341.45      332.92      7.69 o 
   0   1   6      747.46      735.85     14.80 o 
   1   1   6      341.96      327.42      8.45 o 
   2   1   6       13.75       10.61      2.29 o 
   3   1   6       69.68       76.79      5.44 o 
   4   1   6        8.10       12.69      3.37 o 
   5   1   6       16.72       20.50      3.46 o 
   6   1   6        6.28        7.73      4.27 o 
   7   1   6       17.15       16.87      5.57 o 
   8   1   6       16.05       11.36      6.77 o 
   9   1   6        2.46        4.99      8.99 o 
  -9   2   6        6.52        6.64      7.42 o 
  -8   2   6        8.96       13.86      6.90 o 
  -7   2   6      114.12      140.97     17.28 o 
  -6   2   6       41.44       50.89      6.68 o 
  -5   2   6       19.96       19.27      4.21 o 
  -4   2   6       46.87       53.07      5.44 o 
  -3   2   6       15.66       21.40      2.99 o 
  -2   2   6      130.89      124.11      7.27 o 
  -1   2   6       57.50       45.89      3.32 o 
   0   2   6      314.85      319.65      8.88 o 
   1   2   6       57.53       50.53      4.04 o 
   2   2   6      131.05      123.07      5.30 o 
   3   2   6       15.79       19.16      2.50 o 
   4   2   6       47.01       53.05      5.83 o 
   5   2   6       19.94       20.88      3.16 o 
   6   2   6       41.53       47.50      6.65 o 
   7   2   6      114.04      127.30     16.07 o 
   8   2   6        8.95       11.32      8.46 o 
   9   2   6        6.49        3.69      9.14 o 
  -9   3   6        3.88        5.07      7.11 o 
  -8   3   6        8.69        5.27      6.67 o 
  -7   3   6       20.88       15.88      6.36 o 
  -6   3   6       41.94       52.31      5.84 o 
  -5   3   6       18.20       23.09      4.55 o 
  -4   3   6      224.22      237.75     24.91 o 
  -3   3   6       42.81       47.48      3.80 o 
  -2   3   6      255.43      250.09      7.13 o 
  -1   3   6      207.26      194.92      5.91 o 
   0   3   6     1078.45     1020.38     27.79 o 
   1   3   6      206.89      203.97      5.36 o 
   2   3   6      255.42      246.32      7.79 o 
   3   3   6       42.54       42.70      3.01 o 
   4   3   6      224.18      251.45     21.37 o 
   5   3   6       18.19       19.42      3.10 o 
   6   3   6       42.08       51.41     11.43 o 
   7   3   6       20.87       23.60      5.63 o 
   8   3   6        8.71       23.04      8.89 o 
   9   3   6        3.87        3.06      8.34 o 
  -9   4   6        3.27        0.77      6.91 o 
  -8   4   6        2.11        5.93      7.34 o 
  -7   4   6      219.08      255.12     24.01 o 
  -6   4   6       71.08       85.72     14.00 o 
  -5   4   6       80.62       81.98      8.18 o 
  -4   4   6       25.31       20.52      4.70 o 
  -3   4   6       57.42       58.65      4.19 o 
  -2   4   6        6.34        8.06      2.86 o 
  -1   4   6       58.65       59.91      3.74 o 
   0   4   6       77.22       76.58      4.73 o 
   1   4   6       58.56       56.48      3.62 o 
   2   4   6        6.34        7.03      2.19 o 
   3   4   6       57.70       59.56      3.28 o 
   4   4   6       25.29       27.43      3.85 o 
   5   4   6       80.36       87.88      7.63 o 
   6   4   6       71.14       76.93     13.87 o 
   7   4   6      219.05      185.08     35.78 o 
   8   4   6        2.12        3.48      7.59 o 
   9   4   6        3.27       19.66      9.32 o 
  -9   5   6        8.44       11.64      7.53 o 
  -8   5   6        9.98       14.67      8.27 o 
  -7   5   6       45.70       62.10      7.90 o 
  -6   5   6       10.77       12.24      4.46 o 
  -5   5   6       31.14       35.01      8.47 o 
  -4   5   6      118.75      134.62      9.48 o 
  -3   5   6       62.40       62.83      4.28 o 
  -2   5   6       91.96       95.13      4.74 o 
  -1   5   6      164.25      168.88      5.17 o 
   0   5   6        2.06        0.55      2.19 o 
   1   5   6      164.07      163.15      5.44 o 
   2   5   6       92.00       87.66      3.88 o 
   3   5   6       62.34       62.95      3.59 o 
   4   5   6      118.63      136.74     12.65 o 
   5   5   6       31.20       23.88      4.34 o 
   6   5   6       10.75        9.55      4.70 o 
   7   5   6       45.72       52.68     16.17 o 
   8   5   6        9.97        4.57      7.62 o 
   9   5   6        8.43        6.51     16.82 o 
  -9   6   6        1.39        2.46      7.82 o 
  -8   6   6        3.32        0.00     10.31 o 
  -7   6   6        6.54        6.36      7.79 o 
  -6   6   6        0.68        0.00      4.41 o 
  -5   6   6       33.04       40.99      9.35 o 
  -4   6   6       38.86       41.41      4.61 o 
  -3   6   6       54.85       51.18      3.87 o 
  -2   6   6      452.66      435.87     15.04 o 
  -1   6   6       21.02       20.53      2.89 o 
   0   6   6      217.87      203.09      5.96 o 
   1   6   6       20.93       18.75      3.06 o 
   2   6   6      453.04      452.86     13.74 o 
   3   6   6       54.67       52.51      3.17 o 
   4   6   6       38.74       44.01      5.72 o 
   5   6   6       33.08       39.74      5.85 o 
   6   6   6        0.67        2.43      4.42 o 
   7   6   6        6.55       12.39      6.84 o 
   8   6   6        3.31        0.00      7.08 o 
   9   6   6        1.39        0.00      7.72 o 
  -9   7   6        5.38        6.05      8.47 o 
  -8   7   6        0.22        0.00      7.02 o 
  -7   7   6       12.98       17.30      6.02 o 
  -6   7   6       26.19       43.60      7.02 o 
  -5   7   6      135.18      179.06     10.31 o 
  -4   7   6       47.51       53.58      5.58 o 
  -3   7   6       12.77       13.00      2.91 o 
  -2   7   6       45.83       39.03      3.81 o 
  -1   7   6      335.51      338.77     13.85 o 
   0   7   6     1282.76     1297.01     56.84 o 
   1   7   6      335.97      344.53     14.27 o 
   2   7   6       45.89       48.11      3.20 o 
   3   7   6       12.86       10.27      2.27 o 
   4   7   6       47.37       44.78      7.19 o 
   5   7   6      135.28      124.16     15.13 o 
   6   7   6       26.14       27.44      5.68 o 
   7   7   6       12.94       15.29      7.35 o 
   8   7   6        0.22        0.00      6.88 o 
   9   7   6        5.38        6.78      8.62 o 
  -9   8   6        3.02        2.11      7.93 o 
  -8   8   6        0.55        2.62      7.74 o 
  -7   8   6       85.37      110.75     14.24 o 
  -6   8   6        0.74        0.00      4.76 o 
  -5   8   6       18.49       22.36      5.46 o 
  -4   8   6       49.52       58.31      4.10 o 
  -3   8   6      187.03      205.40     12.54 o 
  -2   8   6      136.02      115.40      5.72 o 
  -1   8   6      266.01      267.32     10.18 o 
   0   8   6        1.67        3.65      2.29 o 
   1   8   6      266.67      267.61     17.75 o 
   2   8   6      136.33      120.92      6.32 o 
   3   8   6      187.20      214.20     13.69 o 
   4   8   6       49.50       45.27      5.26 o 
   5   8   6       18.42       15.44      4.24 o 
   6   8   6        0.75        0.86      3.92 o 
   7   8   6       85.34       82.95     10.12 o 
   8   8   6        0.56        0.00      6.46 o 
   9   8   6        3.02        0.23      7.76 o 
  -9   9   6        3.17        0.34      7.91 o 
  -8   9   6        7.48        8.35      8.30 o 
  -7   9   6       40.37       60.72      8.86 o 
  -6   9   6        4.54        0.00      4.92 o 
  -5   9   6       99.44      127.72     12.45 o 
  -4   9   6        2.58        0.81      2.81 o 
  -3   9   6      130.60      135.32      8.48 o 
  -2   9   6      137.18      128.62      9.29 o 
  -1   9   6      167.07      168.92      7.73 o 
   0   9   6       44.34       43.26      3.63 o 
   1   9   6      167.29      171.98      8.36 o 
   2   9   6      137.41      138.37      8.33 o 
   3   9   6      130.37      105.70      8.27 o 
   4   9   6        2.59        0.39      3.37 o 
   5   9   6       99.34       98.87      7.32 o 
   6   9   6        4.52        1.08      4.22 o 
   7   9   6       40.42       47.94      8.63 o 
   8   9   6        7.46       18.31      8.75 o 
   9   9   6        3.17        0.00      9.38 o 
  -8  10   6        1.38        0.00      5.40 o 
  -7  10   6        7.52       15.37      6.17 o 
  -6  10   6       11.56        9.58      5.36 o 
  -5  10   6        2.46        3.86      6.14 o 
  -4  10   6       91.41      101.30      6.13 o 
  -3  10   6       88.50       90.55      7.36 o 
  -2  10   6      107.24      108.18      5.93 o 
  -1  10   6        1.69        0.00      1.97 o 
   0  10   6      309.43      283.01     15.44 o 
   1  10   6        1.70        0.64      2.42 o 
   2  10   6      107.38      109.64      5.67 o 
   3  10   6       88.46       76.29      5.81 o 
   4  10   6       91.34       90.28     10.25 o 
   5  10   6        2.43        0.00      3.39 o 
   6  10   6       11.51       11.61      4.57 o 
   7  10   6        7.57        4.78      7.03 o 
   8  10   6        1.40        0.00      6.64 o 
   9  10   6        0.23        0.00     15.79 o 
  -8  11   6        9.04       19.83      9.85 o 
  -7  11   6       34.05       44.33      7.95 o 
  -6  11   6        9.97        9.71      8.25 o 
  -5  11   6       24.65       31.05      6.26 o 
  -4  11   6       73.98       86.48      5.83 o 
  -3  11   6      113.94      137.27     11.04 o 
  -2  11   6      157.02      154.66     10.99 o 
  -1  11   6      364.23      339.50     16.35 o 
   0  11   6       33.43       32.59      3.43 o 
   1  11   6      364.55      355.97     24.13 o 
   2  11   6      156.88      163.53     11.36 o 
   3  11   6      114.20      103.61      6.50 o 
   4  11   6       73.74       74.46      9.55 o 
   5  11   6       24.58       19.84      4.33 o 
   6  11   6        9.95        3.18      4.29 o 
   7  11   6       34.08       45.39     18.02 o 
   8  11   6        9.03       16.50      8.80 o 
  -8  12   6        7.92       16.45      8.54 o 
  -7  12   6        3.01        3.51      5.58 o 
  -6  12   6        6.73       11.25      5.77 o 
  -5  12   6       34.06       34.11      6.53 o 
  -4  12   6       39.86       50.91      5.00 o 
  -3  12   6      127.11      132.49      9.98 o 
  -2  12   6      103.19       97.53      5.52 o 
  -1  12   6       15.22       16.64      2.58 o 
   0  12   6       65.29       71.81      4.16 o 
   1  12   6       15.14       16.64      2.98 o 
   2  12   6      103.27      105.59      7.06 o 
   3  12   6      127.35      111.51     12.69 o 
   4  12   6       39.89       35.70      4.91 o 
   5  12   6       34.06       29.43      4.88 o 
   6  12   6        6.75        0.71      4.68 o 
   7  12   6        3.03        1.29      6.52 o 
   8  12   6        7.94       13.18      8.25 o 
  -8  13   6        7.53        0.00      7.72 o 
  -7  13   6        9.75        3.78      8.27 o 
  -6  13   6        3.29        6.86      5.42 o 
  -5  13   6        3.20        1.89      4.96 o 
  -4  13   6       95.38      103.38      7.61 o 
  -3  13   6       70.25       86.08      7.85 o 
  -2  13   6        0.21        0.51      2.95 o 
  -1  13   6       20.67       20.20      2.72 o 
   0  13   6      646.64      645.31     38.26 o 
   1  13   6       20.72       20.60      3.07 o 
   2  13   6        0.20        0.00      2.55 o 
   3  13   6       70.18       67.48      5.74 o 
   4  13   6       95.40       86.02      6.40 o 
   5  13   6        3.19        3.67      3.58 o 
   6  13   6        3.29        3.89      4.78 o 
   7  13   6        9.78       10.87      6.87 o 
   8  13   6        7.56        8.00      7.93 o 
  -8  14   6        8.52       15.20      8.92 o 
  -7  14   6        3.19        3.53      7.55 o 
  -6  14   6        9.91       11.91      5.94 o 
  -5  14   6       18.23       19.71      6.00 o 
  -4  14   6       18.13       19.76      3.94 o 
  -3  14   6      399.35      409.46     33.68 o 
  -2  14   6       29.42       25.63      4.35 o 
  -1  14   6       32.94       32.12      3.75 o 
   0  14   6       12.38       11.72      2.77 o 
   1  14   6       32.86       38.55      3.58 o 
   2  14   6       29.43       25.68      4.35 o 
   3  14   6      399.40      347.21     31.32 o 
   4  14   6       18.12       15.30      4.13 o 
   5  14   6       18.24       14.92      4.17 o 
   6  14   6        9.88        2.90      5.03 o 
   7  14   6        3.19        5.20      5.42 o 
   8  14   6        8.53        9.00      8.45 o 
  -8  15   6        0.14        0.00      7.22 o 
  -7  15   6        3.61        6.73      7.81 o 
  -6  15   6        1.04        1.34      7.09 o 
  -5  15   6       45.09       65.52      7.85 o 
  -4  15   6       49.22       56.82      5.89 o 
  -3  15   6       53.17       67.58      5.12 o 
  -2  15   6      158.63      157.71     15.85 o 
  -1  15   6       62.51       60.70      6.10 o 
   0  15   6       11.55       17.64      3.07 o 
   1  15   6       62.43       62.80      6.45 o 
   2  15   6      158.51      137.54      9.44 o 
   3  15   6       53.01       51.94      5.18 o 
   4  15   6       49.23       44.16      5.17 o 
   5  15   6       45.16       40.77      6.33 o 
   6  15   6        1.03        2.39      4.97 o 
   7  15   6        3.61        6.55      6.10 o 
   8  15   6        0.14        0.00     10.31 o 
  -7  16   6        6.38        6.78      8.02 o 
  -6  16   6       30.83       34.83      9.26 o 
  -5  16   6       13.85       19.06      6.08 o 
  -4  16   6       20.01       22.31      4.12 o 
  -3  16   6       38.72       39.30      4.33 o 
  -2  16   6       36.32       49.70      7.72 o 
  -1  16   6        5.49        6.01      3.11 o 
   0  16   6       12.86        6.07      3.14 o 
   1  16   6        5.49        5.23      2.98 o 
   2  16   6       36.23       37.09      4.27 o 
   3  16   6       38.63       27.90      5.11 o 
   4  16   6       20.09       19.30      4.27 o 
   5  16   6       13.84       10.35      4.03 o 
   6  16   6       30.86       29.80      7.40 o 
   7  16   6        6.35        2.24      7.05 o 
  -7  17   6        7.93        4.95      7.85 o 
  -6  17   6        9.85       13.01      8.15 o 
  -5  17   6       26.18       37.10      8.67 o 
  -4  17   6       11.82       12.50      3.90 o 
  -3  17   6       60.97       72.42      7.72 o 
  -2  17   6       44.00       44.69      4.99 o 
  -1  17   6      114.71      115.00      7.83 o 
   0  17   6       69.01       65.90      5.14 o 
   1  17   6      114.59      108.39      5.54 o 
   2  17   6       43.94       39.05      4.44 o 
   3  17   6       60.99       52.27      5.62 o 
   4  17   6       11.81        9.97      3.87 o 
   5  17   6       26.17       27.43      5.77 o 
   6  17   6        9.87       12.13      5.95 o 
   7  17   6        7.93        8.68      6.78 o 
  -7  18   6       10.24        5.61      8.14 o 
  -6  18   6       12.48       12.11      7.93 o 
  -5  18   6       26.26       32.56      9.01 o 
  -4  18   6       26.68       33.00      4.85 o 
  -3  18   6       17.44       21.69      3.93 o 
  -2  18   6       18.29       18.94      5.21 o 
  -1  18   6       12.25       11.48      3.98 o 
   0  18   6      136.77      115.58      6.41 o 
   1  18   6       12.25       15.15      3.44 o 
   2  18   6       18.34       18.36      3.66 o 
   3  18   6       17.47       16.83      3.89 o 
   4  18   6       26.70       31.46      4.93 o 
   5  18   6       26.22       19.90      5.64 o 
   6  18   6       12.51        9.68      5.93 o 
   7  18   6       10.22       13.01      6.51 o 
  -7  19   6        6.45        7.08      8.33 o 
  -6  19   6        3.90        5.43      7.68 o 
  -5  19   6        7.34        3.82      6.96 o 
  -4  19   6       26.77       30.26      5.25 o 
  -3  19   6       25.82       20.78      7.43 o 
  -2  19   6       32.35       33.78      5.03 o 
  -1  19   6       51.34       64.12      7.69 o 
   0  19   6        4.46        9.50      3.45 o 
   1  19   6       51.35       48.81      5.10 o 
   2  19   6       32.39       29.11      4.14 o 
   3  19   6       25.87       23.31      4.21 o 
   4  19   6       26.79       28.96      4.79 o 
   5  19   6        7.34        7.30      5.46 o 
   6  19   6        3.91        8.07      5.85 o 
   7  19   6        6.45        8.25      6.53 o 
  -6  20   6       16.32       18.94      8.65 o 
  -5  20   6        8.63        4.77      7.19 o 
  -4  20   6        6.21        7.98      5.17 o 
  -3  20   6       52.68       61.32     10.69 o 
  -2  20   6       11.93        7.64      4.09 o 
  -1  20   6        1.24        0.00      3.69 o 
   0  20   6      242.09      244.08     26.02 o 
   1  20   6        1.24        0.00      3.18 o 
   2  20   6       11.92        8.21      3.44 o 
   3  20   6       52.66       49.19      5.75 o 
   4  20   6        6.22        9.35      3.82 o 
   5  20   6        8.62       13.07      5.63 o 
   6  20   6       16.32       22.28      7.01 o 
  -6  21   6       15.18       24.55      9.11 o 
  -5  21   6        8.73       11.83      7.80 o 
  -4  21   6        9.84       13.64      6.55 o 
  -3  21   6        8.61        2.51      4.58 o 
  -2  21   6       46.76       56.46     16.64 o 
  -1  21   6       19.68       19.88      4.59 o 
   0  21   6       26.93       38.64      5.46 o 
   1  21   6       19.65       17.44      4.19 o 
   2  21   6       46.78       45.30      5.33 o 
   3  21   6        8.64        4.26      3.50 o 
   4  21   6        9.79        8.50      5.09 o 
   5  21   6        8.73        6.76      5.91 o 
   6  21   6       15.17       14.47      6.80 o 
  -6  22   6        3.75        4.67      7.80 o 
  -5  22   6        9.27        4.96      7.42 o 
  -4  22   6       17.74       17.51      6.98 o 
  -3  22   6        0.94        0.00      4.71 o 
  -2  22   6       28.77       24.77      5.91 o 
  -1  22   6       62.28       62.13     11.71 o 
   0  22   6        7.91        3.32      4.84 o 
   1  22   6       62.27       65.24     12.71 o 
   2  22   6       28.79       27.08      5.37 o 
   3  22   6        0.95        0.00      3.49 o 
   4  22   6       17.73       22.43      5.72 o 
   5  22   6        9.25        7.84      5.42 o 
   6  22   6        3.73        9.67      6.72 o 
  -5  23   6       29.63       53.15     15.05 o 
  -4  23   6       98.15       74.70     13.19 o 
  -3  23   6       18.78       21.54      6.83 o 
  -2  23   6       12.16       13.85      5.54 o 
  -1  23   6       24.80       21.76      8.89 o 
   0  23   6        0.17        0.45      5.01 o 
   1  23   6       24.73       30.93      9.09 o 
   2  23   6       12.15       10.49      4.36 o 
   3  23   6       18.85       19.11      5.43 o 
   4  23   6       98.06      108.23     17.65 o 
   5  23   6       29.60       25.90      6.21 o 
  -4  24   6       31.01       30.90      8.47 o 
  -3  24   6       65.92       66.60     16.27 o 
  -2  24   6        1.45        0.00      4.91 o 
  -1  24   6        4.00       10.42      5.30 o 
   0  24   6        9.54       13.16      5.57 o 
   1  24   6        4.02        0.91      5.34 o 
   2  24   6        1.44        0.00      5.62 o 
   3  24   6       65.95       66.49     17.43 o 
   4  24   6       31.02       42.47      7.89 o 
   5  24   6        0.58        0.40      5.13 o 
  -4  25   6       15.11       17.97      7.70 o 
  -3  25   6        1.81        0.00      5.47 o 
  -2  25   6       17.01       19.28      6.26 o 
  -1  25   6        5.91        9.17      5.45 o 
   0  25   6        6.43        8.23      5.72 o 
   1  25   6        5.93        0.00      5.14 o 
   2  25   6       16.97       21.40      6.78 o 
   3  25   6        1.82        0.35      6.50 o 
   4  25   6       15.14       17.29      7.27 o 
  -3  26   6        1.33        1.30      5.93 o 
  -2  26   6        9.26        8.59      5.85 o 
  -1  26   6        6.08       12.91      6.19 o 
   0  26   6       15.11       20.29      6.61 o 
   1  26   6        6.08       12.24      6.20 o 
   2  26   6        9.27        6.04      6.23 o 
   3  26   6        1.33        0.00      6.06 o 
   4  26   6        4.02        1.67     14.12 o 
  -3  27   6       22.80       41.81     15.61 o 
  -2  27   6        7.95        5.44      7.24 o 
  -1  27   6       21.87       19.07      6.67 o 
   0  27   6       25.53       30.70     10.26 o 
   1  27   6       21.84       22.01      6.73 o 
   2  27   6        7.91        1.51      5.79 o 
   3  27   6       22.81       18.77      9.19 o 
  -1  28   6       13.19       26.69      8.47 o 
   0  28   6        5.59       11.78      6.51 o 
   1  28   6       13.19       12.99      8.35 o 
   2  28   6        7.24        7.80     13.57 o 
   1   0   7      153.99      157.55      6.06 o 
   2   0   7       82.55       84.15      4.83 o 
   3   0   7       10.26       10.44      2.88 o 
   4   0   7        8.41        9.15      3.37 o 
   5   0   7       88.79      106.97     12.58 o 
   6   0   7        0.41        0.00      4.37 o 
   7   0   7       17.94       23.25      7.54 o 
   8   0   7        9.04        9.37      9.51 o 
   9   0   7        2.53        1.06      9.59 o 
  -9   1   7       14.75       26.70     11.22 o 
  -8   1   7        1.73        0.00      6.06 o 
  -7   1   7       13.74       22.81      7.70 o 
  -6   1   7        6.35        4.33      5.18 o 
  -5   1   7       74.96      110.49     17.35 o 
  -4   1   7      176.02      174.79     28.74 o 
  -3   1   7       26.83       27.96      4.05 o 
  -2   1   7        7.01        7.31      2.92 o 
  -1   1   7      117.43      114.34      5.48 o 
   0   1   7      145.39      145.02      6.16 o 
   1   1   7      117.43      111.47      5.55 o 
   2   1   7        7.05        3.10      2.86 o 
   3   1   7       26.81       24.76      2.96 o 
   4   1   7      176.09      186.03     19.67 o 
   5   1   7       75.12      104.69     12.66 o 
   6   1   7        6.37        2.27      4.96 o 
   7   1   7       13.77       21.75      7.51 o 
   8   1   7        1.73        6.90      9.42 o 
   9   1   7       14.73       23.83     11.38 o 
  -9   2   7        0.27        0.00     17.65 o 
  -8   2   7       16.34       19.03      8.12 o 
  -7   2   7        6.61        4.63      6.82 o 
  -6   2   7       54.94       67.17     16.93 o 
  -5   2   7        4.65        3.43      3.90 o 
  -4   2   7       43.47       48.04      5.19 o 
  -3   2   7      314.05      310.36     13.52 o 
  -2   2   7      107.02       98.31      7.15 o 
  -1   2   7       10.14       13.88      3.43 o 
   0   2   7      175.25      165.82      6.35 o 
   1   2   7       10.10       13.50      3.75 o 
   2   2   7      106.89       90.66      4.47 o 
   3   2   7      313.84      298.55     10.93 o 
   4   2   7       43.43       49.39      5.74 o 
   5   2   7        4.65        4.12      4.13 o 
   6   2   7       54.92       74.83     12.21 o 
   7   2   7        6.64        3.51      7.61 o 
   8   2   7       16.43        9.86      9.40 o 
   9   2   7        0.27       10.41     17.28 o 
  -9   3   7        9.97        7.62     18.77 o 
  -8   3   7        4.19       14.55      7.79 o 
  -7   3   7       11.92       14.07      9.38 o 
  -6   3   7        5.98        7.95      4.72 o 
  -5   3   7       18.63       21.79      4.78 o 
  -4   3   7      116.91      145.80     14.16 o 
  -3   3   7      188.77      200.50      9.66 o 
  -2   3   7       76.87       77.38      5.63 o 
  -1   3   7      489.10      471.24      9.24 o 
   0   3   7        9.87        2.77      3.08 o 
   1   3   7      489.16      488.87     12.86 o 
   2   3   7       76.75       79.98      4.68 o 
   3   3   7      188.56      198.64      9.10 o 
   4   3   7      117.09      141.88     11.45 o 
   5   3   7       18.68       20.02      4.76 o 
   6   3   7        5.99        4.05      4.51 o 
   7   3   7       11.96       12.03      8.22 o 
   8   3   7        4.18        0.00      7.16 o 
   9   3   7        9.95        0.00     17.10 o 
  -8   4   7        2.18        2.64      6.73 o 
  -7   4   7        1.62        0.00      6.76 o 
  -6   4   7       75.74       95.69     14.72 o 
  -5   4   7       29.04       37.05      6.21 o 
  -4   4   7       69.33       81.50      7.21 o 
  -3   4   7       42.86       50.14      4.71 o 
  -2   4   7        1.61        3.76      3.37 o 
  -1   4   7       24.03       24.96      3.82 o 
   0   4   7      548.98      514.80     12.59 o 
   1   4   7       24.18       27.69      4.28 o 
   2   4   7        1.62        0.00      2.57 o 
   3   4   7       42.87       43.91      3.82 o 
   4   4   7       69.34       77.29      9.55 o 
   5   4   7       28.87       23.44      4.82 o 
   6   4   7       75.77       68.48     12.34 o 
   7   4   7        1.63        2.73      7.43 o 
   8   4   7        2.19        3.16      7.33 o 
  -8   5   7        3.51        0.95      7.82 o 
  -7   5   7       40.30       37.54     14.40 o 
  -6   5   7       21.01       28.06      8.41 o 
  -5   5   7       14.55       17.93      5.57 o 
  -4   5   7       92.32      100.51     14.27 o 
  -3   5   7        5.19        4.59      3.37 o 
  -2   5   7      170.02      170.20      7.35 o 
  -1   5   7       31.64       31.81      3.93 o 
   0   5   7      320.67      305.15     10.85 o 
   1   5   7       31.59       33.76      3.76 o 
   2   5   7      169.81      165.28      7.36 o 
   3   5   7        5.10        2.85      2.65 o 
   4   5   7       92.30       98.84      9.82 o 
   5   5   7       14.56       16.36      5.20 o 
   6   5   7       21.01       14.59      6.87 o 
   7   5   7       40.30       27.29      9.76 o 
   8   5   7        3.52        4.24     12.08 o 
  -8   6   7        5.75        1.97      7.85 o 
  -7   6   7       18.24       16.47      9.48 o 
  -6   6   7        7.74       12.70      5.87 o 
  -5   6   7        3.73        2.43      4.63 o 
  -4   6   7       17.98       15.86      5.21 o 
  -3   6   7        4.45        7.71      3.22 o 
  -2   6   7       81.23       82.58      5.17 o 
  -1   6   7      141.63      133.33      5.65 o 
   0   6   7      792.87      725.10     24.76 o 
   1   6   7      141.60      143.33      5.59 o 
   2   6   7       81.10       83.56      5.00 o 
   3   6   7        4.48        7.72      2.98 o 
   4   6   7       18.05       21.50      4.23 o 
   5   6   7        3.72        0.00      4.45 o 
   6   6   7        7.76        9.16      5.06 o 
   7   6   7       18.25       15.98      8.60 o 
   8   6   7        5.75        0.00      6.93 o 
  -8   7   7        0.63        0.21      7.99 o 
  -7   7   7        7.68        6.02      7.88 o 
  -6   7   7       13.72       22.93      6.39 o 
  -5   7   7        7.74        6.32      5.25 o 
  -4   7   7        4.70        0.21      4.45 o 
  -3   7   7       69.52       78.12      5.34 o 
  -2   7   7       87.66       90.85      6.89 o 
  -1   7   7       15.68       12.18      3.28 o 
   0   7   7      273.36      278.24     13.52 o 
   1   7   7       15.69       18.18      3.25 o 
   2   7   7       87.62       92.60      4.49 o 
   3   7   7       69.59       80.12      6.71 o 
   4   7   7        4.66        6.45      4.23 o 
   5   7   7        7.77        8.42      4.62 o 
   6   7   7       13.73       18.16      6.96 o 
   7   7   7        7.66        0.99      7.77 o 
   8   7   7        0.63        0.00      7.39 o 
  -8   8   7        2.16        1.31      7.82 o 
  -7   8   7       14.32       18.64      6.69 o 
  -6   8   7       24.73       39.61      7.33 o 
  -5   8   7       10.20        7.36      5.27 o 
  -4   8   7       78.15       93.26      7.98 o 
  -3   8   7      140.66      158.57      9.84 o 
  -2   8   7       85.69       77.42      5.25 o 
  -1   8   7      103.87       98.62      5.30 o 
   0   8   7       48.89       47.94      3.66 o 
   1   8   7      103.96      104.33      5.19 o 
   2   8   7       85.45       86.53      4.68 o 
   3   8   7      140.68      150.56     11.80 o 
   4   8   7       78.11       84.21      8.44 o 
   5   8   7       10.16        6.06      4.45 o 
   6   8   7       24.73       21.81      7.23 o 
   7   8   7       14.35       11.07      8.61 o 
   8   8   7        2.17        0.00      7.35 o 
  -8   9   7        0.05        0.00      7.61 o 
  -7   9   7       37.98       60.95      8.70 o 
  -6   9   7       27.30       28.97      7.49 o 
  -5   9   7        4.70        1.13      5.15 o 
  -4   9   7       19.90       29.49      6.06 o 
  -3   9   7      144.37      152.50     12.78 o 
  -2   9   7       93.14       93.79      6.61 o 
  -1   9   7       50.19       49.95      4.32 o 
   0   9   7       28.31       24.94      3.54 o 
   1   9   7       50.10       57.37      4.23 o 
   2   9   7       93.14       98.61      4.82 o 
   3   9   7      144.57      126.56      7.32 o 
   4   9   7       19.87       18.53      4.88 o 
   5   9   7        4.73        0.00      4.07 o 
   6   9   7       27.27       21.83      8.38 o 
   7   9   7       37.93       39.01     23.97 o 
   8   9   7        0.04        0.00      8.92 o 
  -8  10   7       17.63       19.24      9.65 o 
  -7  10   7        9.32        8.79      6.36 o 
  -6  10   7       53.74       67.32     11.62 o 
  -5  10   7       26.17       24.23      6.63 o 
  -4  10   7      134.17      153.91     12.28 o 
  -3  10   7       52.59       62.55      4.95 o 
  -2  10   7       41.95       49.02      4.65 o 
  -1  10   7       18.88       15.46      3.35 o 
   0  10   7      363.27      359.97     15.16 o 
   1  10   7       18.80       21.70      3.29 o 
   2  10   7       41.95       44.24      4.17 o 
   3  10   7       52.73       50.54      5.48 o 
   4  10   7      133.87      104.88      8.46 o 
   5  10   7       26.16       24.06      5.01 o 
   6  10   7       53.66       46.74     28.15 o 
   7  10   7        9.35        6.77      7.50 o 
   8  10   7       17.64       21.43      9.94 o 
  -8  11   7        9.73       12.99     13.01 o 
  -7  11   7       16.38       25.33      8.53 o 
  -6  11   7        3.97        3.55      5.74 o 
  -5  11   7        6.48       10.59      5.74 o 
  -4  11   7        5.90       10.72      5.64 o 
  -3  11   7       94.73      115.81      7.64 o 
  -2  11   7       41.97       45.00      4.59 o 
  -1  11   7       10.55       10.38      3.15 o 
   0  11   7      405.65      425.48     20.82 o 
   1  11   7       10.62       10.02      2.99 o 
   2  11   7       42.08       41.30      4.23 o 
   3  11   7       94.92       96.83     10.65 o 
   4  11   7        5.88        4.16      3.66 o 
   5  11   7        6.47        9.72      4.27 o 
   6  11   7        3.97        0.00      6.55 o 
   7  11   7       16.40       29.08      9.58 o 
   8  11   7        9.71        4.01     11.89 o 
  -8  12   7        7.35        8.16      8.60 o 
  -7  12   7       13.08       23.29      9.58 o 
  -6  12   7       32.17       52.08      8.13 o 
  -5  12   7       43.11       59.58      7.96 o 
  -4  12   7      130.36      146.83     16.34 o 
  -3  12   7       23.92       30.47      4.30 o 
  -2  12   7       47.35       50.32      4.76 o 
  -1  12   7       25.59       26.50      4.20 o 
   0  12   7       20.40       20.28      3.40 o 
   1  12   7       25.58       19.18      3.56 o 
   2  12   7       47.22       46.50      5.09 o 
   3  12   7       23.89       19.99      4.49 o 
   4  12   7      130.34      117.98      7.58 o 
   5  12   7       43.07       42.04      5.64 o 
   6  12   7       32.16       30.32      7.82 o 
   7  12   7       13.06        3.66      7.41 o 
   8  12   7        7.34       11.25      7.93 o 
  -7  13   7        0.93        6.46      8.03 o 
  -6  13   7       34.26       41.73      7.96 o 
  -5  13   7        6.93        8.15      5.73 o 
  -4  13   7       15.91       16.12      5.97 o 
  -3  13   7       53.14       71.26      6.96 o 
  -2  13   7       17.48       15.44      3.89 o 
  -1  13   7       91.15       91.85      6.71 o 
   0  13   7        2.82        3.21      2.69 o 
   1  13   7       91.29       94.43      5.21 o 
   2  13   7       17.48       17.02      4.05 o 
   3  13   7       53.10       52.39      6.78 o 
   4  13   7       15.91       11.70      4.19 o 
   5  13   7        6.92        6.55      4.10 o 
   6  13   7       34.34       31.14      8.35 o 
   7  13   7        0.94        0.00      7.12 o 
  -7  14   7        1.39        0.00      7.36 o 
  -6  14   7       13.96       10.05      7.94 o 
  -5  14   7        1.30        0.00      5.44 o 
  -4  14   7       74.87       76.08      7.10 o 
  -3  14   7       37.67       45.72      4.75 o 
  -2  14   7       11.66       14.09      3.79 o 
  -1  14   7       43.78       48.83      4.65 o 
   0  14   7        5.33        2.54      2.86 o 
   1  14   7       43.84       46.42      4.54 o 
   2  14   7       11.72       11.20      4.04 o 
   3  14   7       37.66       33.14      4.96 o 
   4  14   7       74.75       58.19      5.98 o 
   5  14   7        1.30        0.00      5.04 o 
   6  14   7       13.93        7.20      6.12 o 
   7  14   7        1.40        0.00      7.16 o 
  -7  15   7       14.66       15.24     18.86 o 
  -6  15   7        7.18       16.65      8.60 o 
  -5  15   7        8.52        9.77      9.48 o 
  -4  15   7       41.49       46.56      5.77 o 
  -3  15   7       72.68       81.24      7.66 o 
  -2  15   7       38.98       48.64      7.01 o 
  -1  15   7       35.72       36.22      6.28 o 
   0  15   7        0.01        0.00      3.17 o 
   1  15   7       35.66       34.93      4.28 o 
   2  15   7       38.96       38.98      4.68 o 
   3  15   7       72.65       59.85     10.95 o 
   4  15   7       41.52       36.22      5.25 o 
   5  15   7        8.49       19.16      6.53 o 
   6  15   7        7.23        5.93      5.78 o 
   7  15   7       14.63       20.21      7.44 o 
  -7  16   7        5.05       11.27      8.57 o 
  -6  16   7        1.34        0.00      7.09 o 
  -5  16   7        8.16        4.63      7.34 o 
  -4  16   7      106.40      124.87     17.25 o 
  -3  16   7       38.14       41.48      7.72 o 
  -2  16   7       22.92       18.39      4.18 o 
  -1  16   7        4.27        2.41      3.83 o 
   0  16   7       10.71       12.12      3.70 o 
   1  16   7        4.28        5.72      3.35 o 
   2  16   7       22.98       20.00      4.03 o 
   3  16   7       38.20       33.52      5.03 o 
   4  16   7      106.33      101.25      7.33 o 
   5  16   7        8.19        6.13      5.64 o 
   6  16   7        1.34        3.46      5.74 o 
   7  16   7        5.05        9.95      6.54 o 
  -6  17   7        8.63       18.93      8.99 o 
  -5  17   7        5.17       10.32      7.77 o 
  -4  17   7       12.27       11.21      5.47 o 
  -3  17   7       49.25       62.90      9.11 o 
  -2  17   7        3.71        2.88      4.00 o 
  -1  17   7       18.64       17.10      4.68 o 
   0  17   7       53.39       43.47      4.98 o 
   1  17   7       18.62       13.70      4.03 o 
   2  17   7        3.72        0.00      3.25 o 
   3  17   7       49.19       52.15      5.74 o 
   4  17   7       12.26        9.78      4.58 o 
   5  17   7        5.16        3.63      5.90 o 
   6  17   7        8.62       13.65      5.80 o 
   7  17   7        5.95        0.00     10.12 o 
  -6  18   7       15.43       22.61      9.52 o 
  -5  18   7       13.63       14.55      8.34 o 
  -4  18   7        7.58       15.89      7.87 o 
  -3  18   7        1.31        1.75      4.41 o 
  -2  18   7       25.52       28.50      5.31 o 
  -1  18   7       32.55       33.37      5.30 o 
   0  18   7        0.05        0.00      3.76 o 
   1  18   7       32.50       20.62      4.53 o 
   2  18   7       25.57       23.15      4.27 o 
   3  18   7        1.31        2.19      3.87 o 
   4  18   7        7.59        8.54      4.56 o 
   5  18   7       13.68       12.88      6.41 o 
   6  18   7       15.44       12.33      6.60 o 
  -6  19   7        1.34        2.73      8.10 o 
  -5  19   7        4.92        8.22      7.94 o 
  -4  19   7       19.74       27.14      8.66 o 
  -3  19   7       25.41       32.60      7.29 o 
  -2  19   7       23.03       26.51      6.06 o 
  -1  19   7       50.10       54.76      7.46 o 
   0  19   7        7.80        2.72      4.29 o 
   1  19   7       50.14       54.31      5.60 o 
   2  19   7       23.06       24.55      5.51 o 
   3  19   7       25.42       18.64      4.65 o 
   4  19   7       19.73       12.45      6.13 o 
   5  19   7        4.91        2.44      5.99 o 
   6  19   7        1.34        1.71      5.95 o 
  -5  20   7       12.85       12.72      8.07 o 
  -4  20   7        6.99        2.21      7.25 o 
  -3  20   7        7.84        6.69      5.27 o 
  -2  20   7        0.32        0.00      5.26 o 
  -1  20   7        0.19        0.00      4.84 o 
   0  20   7        0.99        0.00      5.25 o 
   1  20   7        0.19        0.00      6.78 o 
   2  20   7        0.31        1.03      4.38 o 
   3  20   7        7.83       11.63      4.26 o 
   4  20   7        6.98        9.11      5.05 o 
   5  20   7       12.89       13.19      6.35 o 
   6  20   7        3.42        6.33      6.14 o 
  -5  21   7       17.23       28.49      9.15 o 
  -4  21   7        5.03        0.37     10.59 o 
  -3  21   7       54.61       77.55     22.79 o 
  -2  21   7       23.93       29.04      7.74 o 
  -1  21   7       25.22       16.80      7.95 o 
   0  21   7        4.35        4.85      5.16 o 
   1  21   7       25.33       25.13      6.83 o 
   2  21   7       23.92       27.58      6.87 o 
   3  21   7       54.68       54.50      8.69 o 
   4  21   7        5.04        3.38      5.18 o 
   5  21   7       17.20       16.64      6.68 o 
  -5  22   7        1.88        0.00      9.85 o 
  -4  22   7       33.62       30.10     13.19 o 
  -3  22   7       15.97       17.73      6.26 o 
  -2  22   7        9.53       13.75      6.17 o 
  -1  22   7       18.35       23.34      6.35 o 
   0  22   7       12.41       14.76      6.22 o 
   1  22   7       18.26       26.10      6.97 o 
   2  22   7        9.57       15.19      6.37 o 
   3  22   7       15.94       22.57      7.64 o 
   4  22   7       33.65       41.06      7.06 o 
   5  22   7        1.89        0.00      5.18 o 
  -4  23   7       25.45       37.91     14.31 o 
  -3  23   7        5.49        8.90      6.19 o 
  -2  23   7       11.93       13.00      6.25 o 
  -1  23   7        4.88        8.62      5.74 o 
   0  23   7        4.77        2.82      5.60 o 
   1  23   7        4.86        6.01      6.07 o 
   2  23   7       11.92       15.88      8.74 o 
   3  23   7        5.51        0.00      6.17 o 
   4  23   7       25.47       25.70      7.78 o 
  -3  24   7       27.57       27.56     10.22 o 
  -2  24   7        5.74        9.45      5.98 o 
  -1  24   7       34.49       45.12     10.28 o 
   0  24   7        8.20       14.93      6.30 o 
   1  24   7       34.54       35.97      7.59 o 
   2  24   7        5.72        5.93      6.38 o 
   3  24   7       27.55       29.94      8.13 o 
   4  24   7        2.55        0.00      7.53 o 
  -3  25   7       48.53       57.79     13.57 o 
  -2  25   7       16.53       26.73      7.19 o 
  -1  25   7       14.84       27.07      8.05 o 
   0  25   7        8.51        8.44      6.25 o 
   1  25   7       14.82       18.67      6.94 o 
   2  25   7       16.53       17.16      7.16 o 
   3  25   7       48.43       64.04      9.51 o 
  -2  26   7       18.59       20.50      8.78 o 
  -1  26   7        2.02        5.92      6.25 o 
   0  26   7       14.76       19.29      7.13 o 
   1  26   7        2.01        3.36      5.87 o 
   2  26   7       18.55       23.65      9.24 o 
   0  27   7       20.71       33.45     15.24 o 
   0   0   8       94.84      107.96      8.75 o 
   1   0   8        9.51       10.00      3.75 o 
   2   0   8       85.87       92.95      5.85 o 
   3   0   8      179.38      205.30     10.07 o 
   4   0   8        4.44        5.54      3.67 o 
   5   0   8        1.56        1.57      5.00 o 
   6   0   8        7.07        5.87      6.17 o 
   7   0   8       98.06      136.71     29.60 o 
   8   0   8       13.96       13.98     10.24 o 
  -8   1   8        3.63       13.01     10.17 o 
  -7   1   8       51.61       91.20     20.71 o 
  -6   1   8       12.69       15.66      6.83 o 
  -5   1   8       13.16       11.91      5.26 o 
  -4   1   8       76.85       86.47     14.39 o 
  -3   1   8       33.50       31.58      5.35 o 
  -2   1   8        2.94        0.59      3.51 o 
  -1   1   8       38.92       40.25      4.56 o 
   0   1   8      125.32      126.02      6.88 o 
   1   1   8       39.04       35.73      4.69 o 
   2   1   8        2.97        3.12      3.43 o 
   3   1   8       33.52       31.30      4.35 o 
   4   1   8       76.95       85.35      5.99 o 
   5   1   8       13.14       11.13      4.91 o 
   6   1   8       12.75        6.88      7.10 o 
   7   1   8       51.57       48.71     11.87 o 
   8   1   8        3.63       10.59     10.30 o 
  -8   2   8        2.66        2.14      9.54 o 
  -7   2   8       11.66       24.19      7.94 o 
  -6   2   8        5.87        9.55      6.55 o 
  -5   2   8        9.31        8.89      5.49 o 
  -4   2   8        9.54        9.86      5.28 o 
  -3   2   8        0.39        0.00      3.75 o 
  -2   2   8       54.13       56.01      5.34 o 
  -1   2   8       26.40       24.59      4.17 o 
   0   2   8       26.53       22.66      4.39 o 
   1   2   8       26.34       17.95      4.50 o 
   2   2   8       54.15       51.91      4.62 o 
   3   2   8        0.39        0.00      3.20 o 
   4   2   8        9.52        7.16      3.73 o 
   5   2   8        9.32        8.53      4.99 o 
   6   2   8        5.87       12.74      8.82 o 
   7   2   8       11.66       16.49      9.34 o 
   8   2   8        2.67        4.31      8.92 o 
  -8   3   8        3.87        0.00      7.46 o 
  -7   3   8       37.68       35.58     10.01 o 
  -6   3   8       42.84       61.66     23.88 o 
  -5   3   8        3.89        0.00      4.80 o 
  -4   3   8       28.40       23.75      6.04 o 
  -3   3   8       29.79       33.06      7.88 o 
  -2   3   8        5.63        5.56      3.69 o 
  -1   3   8        3.01        0.16      3.17 o 
   0   3   8       30.93       40.59      5.01 o 
   1   3   8        3.00        1.36      4.07 o 
   2   3   8        5.59        7.88      3.64 o 
   3   3   8       29.88       34.63      5.77 o 
   4   3   8       28.39       22.41      5.01 o 
   5   3   8        3.87        2.65      4.60 o 
   6   3   8       42.93       47.65     10.80 o 
   7   3   8       37.67       41.81     19.98 o 
   8   3   8        3.85        1.51      8.53 o 
  -8   4   8        0.28        0.00      7.48 o 
  -7   4   8        8.72       15.89      8.73 o 
  -6   4   8       11.39        0.00      7.12 o 
  -5   4   8       13.97       18.12      5.91 o 
  -4   4   8        9.72       11.47      5.29 o 
  -3   4   8        3.41        2.38      4.42 o 
  -2   4   8      232.27      240.04      8.16 o 
  -1   4   8       99.37       98.32      5.88 o 
   0   4   8       41.21       44.30      5.03 o 
   1   4   8       99.40       95.10      7.39 o 
   2   4   8      232.36      243.31      8.32 o 
   3   4   8        3.39        4.09      3.27 o 
   4   4   8        9.69       11.00      4.63 o 
   5   4   8       13.95        9.72      5.63 o 
   6   4   8       11.42       17.55      8.97 o 
   7   4   8        8.72       12.32      9.40 o 
   8   4   8        0.28        0.00     10.59 o 
  -8   5   8        1.01        0.00      7.36 o 
  -7   5   8       14.76       20.74      8.89 o 
  -6   5   8       38.38       53.45     29.45 o 
  -5   5   8       14.83       20.92      6.36 o 
  -4   5   8       23.47       25.88      6.06 o 
  -3   5   8       34.99       46.44      7.97 o 
  -2   5   8       52.55       52.81      5.71 o 
  -1   5   8        1.09        2.62      3.28 o 
   0   5   8        5.22        0.81      3.56 o 
   1   5   8        1.11        0.00      3.52 o 
   2   5   8       52.56       57.30      5.01 o 
   3   5   8       35.02       38.15      4.35 o 
   4   5   8       23.39       16.27      5.27 o 
   5   5   8       14.81        9.60      5.48 o 
   6   5   8       38.41       33.88     10.03 o 
   7   5   8       14.75       12.92      9.72 o 
   8   5   8        1.01        0.37      9.11 o 
  -8   6   8        0.94        0.00      8.08 o 
  -7   6   8       23.10       20.32      9.19 o 
  -6   6   8        7.39        8.36      7.54 o 
  -5   6   8       11.07        9.18      5.93 o 
  -4   6   8       35.93       32.73      6.58 o 
  -3   6   8       25.28       38.20      6.39 o 
  -2   6   8       18.33       17.19      4.77 o 
  -1   6   8       50.95       49.67      4.86 o 
   0   6   8       23.31       27.35      4.39 o 
   1   6   8       50.96       47.04      5.40 o 
   2   6   8       18.35       22.16      4.00 o 
   3   6   8       25.20       25.63      4.85 o 
   4   6   8       35.92       36.90      6.42 o 
   5   6   8       11.06       12.03      5.45 o 
   6   6   8        7.39        9.05      7.76 o 
   7   6   8       23.07       15.50      9.59 o 
   8   6   8        0.94        0.00      7.96 o 
  -8   7   8        9.54        0.73      8.41 o 
  -7   7   8        2.64        0.00      7.85 o 
  -6   7   8       42.48       69.74      9.56 o 
  -5   7   8       11.03       10.94      5.98 o 
  -4   7   8       43.29       51.71      7.25 o 
  -3   7   8       19.64       36.25      6.30 o 
  -2   7   8      119.50      116.82      6.52 o 
  -1   7   8       65.44       66.68      4.81 o 
   0   7   8      326.30      303.54     14.68 o 
   1   7   8       65.60       66.97      4.94 o 
   2   7   8      119.86      125.73      7.37 o 
   3   7   8       19.72       24.73      5.72 o 
   4   7   8       43.17       45.46      6.61 o 
   5   7   8       11.00        8.04      5.55 o 
   6   7   8       42.38       60.87     11.71 o 
   7   7   8        2.63        0.00      9.48 o 
   8   7   8        9.57       11.52      9.66 o 
  -7   8   8        4.16        4.07      7.91 o 
  -6   8   8       18.77       25.53      7.37 o 
  -5   8   8       55.84       73.35      8.56 o 
  -4   8   8       69.61       90.75      9.04 o 
  -3   8   8       97.27      113.02      7.43 o 
  -2   8   8        0.19        0.00      3.22 o 
  -1   8   8      139.27      131.07      6.20 o 
   0   8   8       30.95       31.15      4.48 o 
   1   8   8      139.59      132.10      6.60 o 
   2   8   8        0.18        0.00      2.76 o 
   3   8   8       97.45       94.71      8.02 o 
   4   8   8       69.57       62.32      7.25 o 
   5   8   8       55.87       47.34      8.12 o 
   6   8   8       18.72       11.82      8.63 o 
   7   8   8        4.16        0.00      7.71 o 
  -7   9   8       16.33       25.34      9.98 o 
  -6   9   8        3.14        6.00      6.40 o 
  -5   9   8        3.46        4.34      5.90 o 
  -4   9   8       45.78       59.16     10.13 o 
  -3   9   8       19.73       21.51      4.98 o 
  -2   9   8       15.22       11.39      3.99 o 
  -1   9   8       89.31       86.48      5.63 o 
   0   9   8      196.98      196.77     11.37 o 
   1   9   8       89.33       81.43      5.63 o 
   2   9   8       15.27       12.88      4.31 o 
   3   9   8       19.74       18.89      4.82 o 
   4   9   8       45.67       42.39      6.51 o 
   5   9   8        3.46        8.03      9.85 o 
   6   9   8        3.13        0.00      6.50 o 
   7   9   8       16.33       16.10      9.38 o 
  -7  10   8       32.26       50.44     11.22 o 
  -6  10   8        7.86       13.39      7.12 o 
  -5  10   8       34.38       41.64      9.90 o 
  -4  10   8       39.78       47.86      7.60 o 
  -3  10   8       44.16       50.04      5.99 o 
  -2  10   8       24.80       21.93      4.37 o 
  -1  10   8        1.52        0.00      3.10 o 
   0  10   8       24.91       28.55      4.49 o 
   1  10   8        1.51        2.94      3.34 o 
   2  10   8       24.87       21.03      4.68 o 
   3  10   8       44.25       41.33      5.63 o 
   4  10   8       39.77       34.98      5.70 o 
   5  10   8       34.30       16.61      8.05 o 
   6  10   8        7.89       20.52      8.60 o 
   7  10   8       32.27       30.23     13.19 o 
  -7  11   8        4.00       10.51      8.79 o 
  -6  11   8        0.07        0.00      6.27 o 
  -5  11   8       15.75       16.56      6.65 o 
  -4  11   8        1.18        4.10      5.66 o 
  -3  11   8      113.01      113.97      7.74 o 
  -2  11   8        5.29        0.03      3.43 o 
  -1  11   8       24.71       20.78      4.40 o 
   0  11   8       96.27       93.95      8.03 o 
   1  11   8       24.76       20.92      3.92 o 
   2  11   8        5.31        1.80      3.79 o 
   3  11   8      112.97      108.02     11.36 o 
   4  11   8        1.18        2.00      4.11 o 
   5  11   8       15.75       16.97      9.01 o 
   6  11   8        0.08        4.60      7.50 o 
   7  11   8        3.99        2.25      8.36 o 
  -7  12   8        8.41       11.99      9.19 o 
  -6  12   8        5.74       10.16      8.93 o 
  -5  12   8        1.97        0.00      5.81 o 
  -4  12   8       17.00       18.64      6.32 o 
  -3  12   8       56.45       54.84      6.41 o 
  -2  12   8        9.34        8.77      3.96 o 
  -1  12   8        7.79        6.52      3.82 o 
   0  12   8        8.04        8.01      3.57 o 
   1  12   8        7.76        5.89      3.63 o 
   2  12   8        9.34        7.52      4.17 o 
   3  12   8       56.50       49.85      5.92 o 
   4  12   8       16.98       14.47      5.31 o 
   5  12   8        1.96        3.51      5.77 o 
   6  12   8        5.77        2.53      7.45 o 
   7  12   8        8.43        5.61      7.79 o 
  -7  13   8        1.56        3.81      9.07 o 
  -6  13   8        3.47        0.00      7.80 o 
  -5  13   8        3.40        0.00      7.19 o 
  -4  13   8       13.26        8.36      5.86 o 
  -3  13   8       58.90       58.75      6.54 o 
  -2  13   8        0.24        0.00      3.44 o 
  -1  13   8        8.81        9.70      4.48 o 
   0  13   8        0.86        0.00      3.44 o 
   1  13   8        8.88        7.12      3.58 o 
   2  13   8        0.25        0.00      3.48 o 
   3  13   8       58.92       50.14      5.97 o 
   4  13   8       13.29       12.88      5.17 o 
   5  13   8        3.40        1.13      5.63 o 
   6  13   8        3.46        2.49      6.71 o 
   7  13   8        1.57        0.00      6.95 o 
  -6  14   8       13.24       15.49     10.31 o 
  -5  14   8       18.86       31.05      9.70 o 
  -4  14   8       10.70       13.68      6.60 o 
  -3  14   8       12.34       17.77      5.12 o 
  -2  14   8       32.90       32.08      4.95 o 
  -1  14   8       51.75       55.51      6.16 o 
   0  14   8        0.13        0.00      3.23 o 
   1  14   8       51.68       61.37      5.47 o 
   2  14   8       32.86       31.26      5.04 o 
   3  14   8       12.31       12.41      5.13 o 
   4  14   8       10.69       12.74      5.26 o 
   5  14   8       18.92       10.56      6.58 o 
   6  14   8       13.27        9.82      6.67 o 
  -6  15   8       18.09       18.40     12.54 o 
  -5  15   8        1.12        0.54      7.35 o 
  -4  15   8        8.07       17.92      8.27 o 
  -3  15   8       23.42       22.12      5.34 o 
  -2  15   8       18.33       16.19      4.63 o 
  -1  15   8        0.48        0.00      4.20 o 
   0  15   8       37.76       34.18      5.92 o 
   1  15   8        0.48        0.00      3.37 o 
   2  15   8       18.33       15.95      4.46 o 
   3  15   8       23.40       20.51      5.39 o 
   4  15   8        8.06        4.87      5.74 o 
   5  15   8        1.10        0.00      5.10 o 
   6  15   8       18.10       13.45      7.18 o 
  -6  16   8        0.25        1.17      8.07 o 
  -5  16   8        3.62        6.53      8.21 o 
  -4  16   8        6.47        0.00      7.42 o 
  -3  16   8       28.70       26.14      6.45 o 
  -2  16   8        2.88        3.74      4.96 o 
  -1  16   8       54.54       49.97      8.93 o 
   0  16   8       12.82       13.12      5.03 o 
   1  16   8       54.43       50.65      5.77 o 
   2  16   8        2.88        0.00      3.98 o 
   3  16   8       28.70       25.63      5.74 o 
   4  16   8        6.46        3.40      5.85 o 
   5  16   8        3.61        7.88      6.09 o 
   6  16   8        0.25        2.76      5.89 o 
  -6  17   8       15.77       22.86     13.75 o 
  -5  17   8        4.22        6.65      8.34 o 
  -4  17   8        3.53        6.58      7.96 o 
  -3  17   8        3.59        6.96      5.28 o 
  -2  17   8        9.63       14.14      5.96 o 
  -1  17   8        8.86       10.96      5.87 o 
   0  17   8       30.14       25.22      6.38 o 
   1  17   8        8.87        8.63      6.18 o 
   2  17   8        9.59       12.58      4.62 o 
   3  17   8        3.60        5.00      4.33 o 
   4  17   8        3.52        7.23      6.11 o 
   5  17   8        4.21        1.07      5.94 o 
   6  17   8       15.76        8.16      7.26 o 
  -5  18   8       15.68        7.96      8.70 o 
  -4  18   8        7.99        7.43      8.15 o 
  -3  18   8        8.40        8.76      5.91 o 
  -2  18   8       12.44       15.73      6.06 o 
  -1  18   8        5.97        0.58      5.49 o 
   0  18   8       31.89       31.41      9.28 o 
   1  18   8        5.99        3.16      6.12 o 
   2  18   8       12.46       13.44      5.10 o 
   3  18   8        8.43        4.44      4.60 o 
   4  18   8        7.98       12.48      6.44 o 
   5  18   8       15.65        8.94      6.42 o 
  -5  19   8        6.60        2.81      8.39 o 
  -4  19   8        2.24        0.00      7.67 o 
  -3  19   8       18.93       17.09      7.81 o 
  -2  19   8        7.54       11.58      5.91 o 
  -1  19   8        6.99        2.18      5.70 o 
   0  19   8       11.19        9.87      5.84 o 
   1  19   8        6.98        0.00      5.68 o 
   2  19   8        7.54        1.51      6.31 o 
   3  19   8       18.98       25.19      6.25 o 
   4  19   8        2.25        5.70      6.26 o 
   5  19   8        6.58        6.19      6.06 o 
  -4  20   8        7.13       18.38      8.93 o 
  -3  20   8        1.59        6.88      7.01 o 
  -2  20   8        3.46        3.76      5.60 o 
  -1  20   8        2.60        4.11      5.99 o 
   0  20   8       27.26       28.80      6.82 o 
   1  20   8        2.60        0.00      5.78 o 
   2  20   8        3.46        1.63      6.44 o 
   3  20   8        1.59        0.00      6.64 o 
   4  20   8        7.15       10.26      5.95 o 
   5  20   8       17.96       13.23      7.07 o 
  -4  21   8        8.99       15.42     13.94 o 
  -3  21   8        3.14        4.18      6.84 o 
  -2  21   8        4.46        2.22      5.77 o 
  -1  21   8       22.07       25.08      6.94 o 
   0  21   8        6.98        4.42      6.00 o 
   1  21   8       22.05       21.61      7.05 o 
   2  21   8        4.47        6.39      6.37 o 
   3  21   8        3.16        0.00      6.43 o 
   4  21   8        9.00        7.04      7.74 o 
  -3  22   8        2.08        1.45      7.06 o 
  -2  22   8        8.38        9.16      6.26 o 
  -1  22   8       24.99       21.79      6.87 o 
   0  22   8       17.85       25.30      9.25 o 
   1  22   8       24.97       34.86      7.77 o 
   2  22   8        8.38       10.81      6.85 o 
   3  22   8        2.07        7.21      7.14 o 
   4  22   8        2.65       15.42     17.65 o 
  -3  23   8       12.09        7.25      9.48 o 
  -2  23   8        1.34        7.39      6.52 o 
  -1  23   8        5.93        6.18      6.34 o 
   0  23   8        6.95        6.18      6.23 o 
   1  23   8        5.95        9.07      6.63 o 
   2  23   8        1.34        0.00      6.24 o 
   3  23   8       12.10       26.15      9.90 o 
  -2  24   8        0.40        3.40      7.80 o 
  -1  24   8       18.25       17.60      7.43 o 
   0  24   8       16.47        9.59      6.53 o 
   1  24   8       18.23       21.12      7.59 o 
   2  24   8        0.40        3.35      8.70 o 
   0  25   8        2.21        1.86     13.01 o 
   1   0   9       38.74       50.47      5.46 o 
   2   0   9       20.21       23.67      4.69 o 
   3   0   9       37.40       25.12      5.31 o 
   4   0   9        4.55        2.68      5.66 o 
   5   0   9       64.45       82.06      9.96 o 
   6   0   9        0.19        0.00      6.63 o 
   7   0   9        8.93       19.12     13.84 o 
  -7   1   9        3.59        0.47      8.73 o 
  -6   1   9        5.84        1.33      6.79 o 
  -5   1   9        0.75        3.93      6.70 o 
  -4   1   9       28.92       22.91      6.69 o 
  -3   1   9        0.10        0.00      4.12 o 
  -2   1   9       24.51       34.44      4.89 o 
  -1   1   9        3.64        4.78      3.88 o 
   0   1   9        4.65        7.44      3.67 o 
   1   1   9        3.63        0.56      3.79 o 
   2   1   9       24.52       35.04      4.94 o 
   3   1   9        0.10        0.00      3.95 o 
   4   1   9       28.95       23.37      6.64 o 
   5   1   9        0.75        0.00      6.56 o 
   6   1   9        5.83        2.88      8.13 o 
   7   1   9        3.61       14.81     13.01 o 
  -7   2   9        6.38        8.62      7.60 o 
  -6   2   9        3.01        0.05      6.68 o 
  -5   2   9        0.54        0.00      6.49 o 
  -4   2   9       11.19       14.82      5.49 o 
  -3   2   9       18.21       22.20      5.62 o 
  -2   2   9        2.73        0.00      3.96 o 
  -1   2   9       62.88       71.54      6.36 o 
   0   2   9       81.48       70.62      6.27 o 
   1   2   9       62.91       68.40      5.93 o 
   2   2   9        2.74        4.12      3.94 o 
   3   2   9       18.18       21.24      5.11 o 
   4   2   9       11.20        6.00      5.75 o 
   5   2   9        0.54        0.00      8.35 o 
   6   2   9        3.00        0.00      7.87 o 
   7   2   9        6.38       14.97      9.63 o 
  -7   3   9        0.38        0.00      6.79 o 
  -6   3   9       10.59        7.68      7.18 o 
  -5   3   9        0.77        0.00      6.78 o 
  -4   3   9        6.62        4.25      4.87 o 
  -3   3   9       54.26       61.04      7.03 o 
  -2   3   9       20.02       25.74      5.01 o 
  -1   3   9        6.33        4.31      4.07 o 
   0   3   9        3.09        4.41      3.95 o 
   1   3   9        6.36        6.00      4.22 o 
   2   3   9       20.03       23.53      4.60 o 
   3   3   9       54.20       58.38      7.35 o 
   4   3   9        6.62        5.73      4.86 o 
   5   3   9        0.77        1.05      8.55 o 
   6   3   9       10.57        9.64      9.35 o 
   7   3   9        0.38        0.00      8.01 o 
  -7   4   9       10.92       16.50      9.03 o 
  -6   4   9       12.88       14.27     11.15 o 
  -5   4   9        1.87        0.70      6.94 o 
  -4   4   9       22.77       30.75      7.05 o 
  -3   4   9       19.56       20.00      5.55 o 
  -2   4   9       45.33       47.46      5.75 o 
  -1   4   9      103.90      113.20      6.64 o 
   0   4   9       51.26       45.63      5.56 o 
   1   4   9      103.84       95.36      7.09 o 
   2   4   9       45.25       44.38      6.59 o 
   3   4   9       19.47       19.05      5.99 o 
   4   4   9       22.85       21.31      7.06 o 
   5   4   9        1.88        6.18      8.33 o 
   6   4   9       12.86       13.84      9.22 o 
   7   4   9       10.93        4.24      9.11 o 
  -7   5   9        2.41        0.43      8.44 o 
  -6   5   9        2.72        0.00      7.38 o 
  -5   5   9        5.35        7.12      7.75 o 
  -4   5   9       87.72      115.37     12.88 o 
  -3   5   9        0.22        0.00      4.42 o 
  -2   5   9       13.20       16.39      4.67 o 
  -1   5   9       14.44       19.52      4.35 o 
   0   5   9      105.44       96.51      8.16 o 
   1   5   9       14.44       17.53      4.90 o 
   2   5   9       13.19       23.54      4.96 o 
   3   5   9        0.21        2.08      4.18 o 
   4   5   9       87.81       80.26     10.43 o 
   5   5   9        5.40        1.58      8.34 o 
   6   5   9        2.71        0.00      8.02 o 
   7   5   9        2.41       12.50      9.69 o 
  -7   6   9       21.41       18.23     11.89 o 
  -6   6   9        2.06        0.00      7.95 o 
  -5   6   9        5.41        0.00      5.44 o 
  -4   6   9        9.72       17.61      6.49 o 
  -3   6   9       25.89       16.94      6.16 o 
  -2   6   9       45.23       53.83      5.71 o 
  -1   6   9       18.63       16.88      4.35 o 
   0   6   9       76.99       69.81      5.87 o 
   1   6   9       18.63       15.99      4.60 o 
   2   6   9       45.21       53.61     10.08 o 
   3   6   9       25.85       23.58      6.01 o 
   4   6   9        9.66       14.12      6.74 o 
   5   6   9        5.41        0.09      7.51 o 
   6   6   9        2.06        0.00      7.98 o 
   7   6   9       21.43        5.00      8.50 o 
  -7   7   9        3.49        0.22      8.87 o 
  -6   7   9        3.82        0.00      7.65 o 
  -5   7   9        4.47       12.74      6.89 o 
  -4   7   9       23.39       36.55      9.84 o 
  -3   7   9        4.58        2.98      5.43 o 
  -2   7   9        3.47        0.00      4.10 o 
  -1   7   9       13.45       11.53      4.05 o 
   0   7   9       30.98       20.87      5.21 o 
   1   7   9       13.42       11.97      4.70 o 
   2   7   9        3.48        1.33      4.14 o 
   3   7   9        4.57        0.00      4.55 o 
   4   7   9       23.44       25.03      7.42 o 
   5   7   9        4.45       14.46      8.97 o 
   6   7   9        3.80        0.00      7.91 o 
   7   7   9        3.50        8.51      9.11 o 
  -7   8   9        5.56       12.26     12.64 o 
  -6   8   9        8.63       10.25      9.05 o 
  -5   8   9       16.81       15.84      7.06 o 
  -4   8   9       34.31       33.90      7.38 o 
  -3   8   9       18.75       23.84      6.72 o 
  -2   8   9       50.04       57.57      6.53 o 
  -1   8   9        0.93        0.00      3.45 o 
   0   8   9       75.16       74.78      6.70 o 
   1   8   9        0.93        0.00      3.94 o 
   2   8   9       50.01       46.19      6.65 o 
   3   8   9       18.80       21.39      5.85 o 
   4   8   9       34.32       36.93      7.74 o 
   5   8   9       16.80       15.09      9.35 o 
   6   8   9        8.63       11.47      9.00 o 
   7   8   9        5.56        0.00      8.35 o 
  -6   9   9       18.42       35.57     10.69 o 
  -5   9   9        6.40        0.61      6.23 o 
  -4   9   9        5.48        2.29      5.86 o 
  -3   9   9       40.94       38.46      8.94 o 
  -2   9   9        0.75        0.00      4.27 o 
  -1   9   9        7.75        5.80      3.50 o 
   0   9   9       15.83       14.47      4.27 o 
   1   9   9        7.77        3.67      4.68 o 
   2   9   9        0.75        0.00      4.39 o 
   3   9   9       40.96       39.53      7.66 o 
   4   9   9        5.44        6.31      8.05 o 
   5   9   9        6.40       14.77     15.98 o 
   6   9   9       18.40       17.82      9.56 o 
  -6  10   9       14.27       15.06      9.53 o 
  -5  10   9        5.66        0.03      6.46 o 
  -4  10   9        9.59       17.06      6.88 o 
  -3  10   9       42.67       48.59      7.95 o 
  -2  10   9       21.72       19.65      5.45 o 
  -1  10   9       46.69       50.24      5.49 o 
   0  10   9       50.55       51.82      5.33 o 
   1  10   9       46.64       39.79      5.71 o 
   2  10   9       21.76       17.01      4.87 o 
   3  10   9       42.71       41.32      7.78 o 
   4  10   9        9.55       11.56      7.90 o 
   5  10   9        5.68        2.67      7.91 o 
   6  10   9       14.23       16.43      9.31 o 
  -6  11   9        7.76        5.00      8.85 o 
  -5  11   9        3.04        0.00      8.07 o 
  -4  11   9       38.56       30.20      7.61 o 
  -3  11   9        3.85        5.78      5.94 o 
  -2  11   9        2.30        0.90      4.09 o 
  -1  11   9        6.84       11.02      4.24 o 
   0  11   9      125.39      132.79      7.19 o 
   1  11   9        6.84        8.81      4.19 o 
   2  11   9        2.30        0.00      3.96 o 
   3  11   9        3.89        0.00      4.85 o 
   4  11   9       38.54       45.98     10.37 o 
   5  11   9        3.03        0.00      7.20 o 
   6  11   9        7.76        7.30      7.79 o 
  -6  12   9        1.14        0.53      9.85 o 
  -5  12   9        0.33        0.00      8.07 o 
  -4  12   9        3.56        4.00      7.90 o 
  -3  12   9       28.18       20.11      6.76 o 
  -2  12   9        9.91       11.02      5.26 o 
  -1  12   9       21.57       20.06      5.59 o 
   0  12   9       64.79       74.54      8.42 o 
   1  12   9       21.59       20.19      4.56 o 
   2  12   9        9.97       11.03      5.27 o 
   3  12   9       28.21       19.67      5.69 o 
   4  12   9        3.56        3.14      6.04 o 
   5  12   9        0.33        0.00      7.31 o 
   6  12   9        1.14        0.00      7.54 o 
  -6  13   9        7.17        7.43     12.26 o 
  -5  13   9        0.69        0.00      7.09 o 
  -4  13   9        1.65        4.71      7.85 o 
  -3  13   9        7.54        5.62      7.54 o 
  -2  13   9       10.88       17.24      6.67 o 
  -1  13   9        6.26        3.86      4.87 o 
   0  13   9        5.31       11.77      6.16 o 
   1  13   9        6.29        0.00      3.96 o 
   2  13   9       10.88       10.78      5.21 o 
   3  13   9        7.53       12.85      5.59 o 
   4  13   9        1.65        0.00      5.90 o 
   5  13   9        0.69        0.00      7.41 o 
   6  13   9        7.15        0.00      7.72 o 
  -5  14   9        0.59        0.00      7.77 o 
  -4  14   9        0.09        3.04      7.85 o 
  -3  14   9       56.22       63.37     11.41 o 
  -2  14   9        9.07        6.97      5.84 o 
  -1  14   9        8.05       10.79      5.91 o 
   0  14   9       64.73       66.80      8.51 o 
   1  14   9        8.07        7.29      6.20 o 
   2  14   9        9.06        5.37      4.72 o 
   3  14   9       56.22       51.94      7.46 o 
   4  14   9        0.10        0.00      5.59 o 
   5  14   9        0.59        2.46      6.33 o 
  -5  15   9        4.82        5.47      8.57 o 
  -4  15   9        6.44        6.19      8.12 o 
  -3  15   9        5.49        7.69      7.95 o 
  -2  15   9        7.38        1.71      7.14 o 
  -1  15   9        7.61       11.81      6.21 o 
   0  15   9        1.01        1.45      5.68 o 
   1  15   9        7.61        5.27      6.18 o 
   2  15   9        7.39        4.39      4.70 o 
   3  15   9        5.48        5.35      5.18 o 
   4  15   9        6.42        5.79      6.75 o 
   5  15   9        4.81       12.40      6.73 o 
  -5  16   9        3.61        0.00      7.01 o 
  -4  16   9        1.21        4.32      8.02 o 
  -3  16   9       19.41       24.62      9.15 o 
  -2  16   9       14.44       12.55      7.80 o 
  -1  16   9        0.44        0.00      5.63 o 
   0  16   9        1.88        0.03      6.26 o 
   1  16   9        0.43        0.00      8.51 o 
   2  16   9       14.44        7.30      6.73 o 
   3  16   9       19.44        8.02      6.63 o 
   4  16   9        1.20        0.00      6.27 o 
   5  16   9        3.61        1.22      6.51 o 
  -4  17   9        1.89        1.91      8.15 o 
  -3  17   9        2.43        0.00      7.49 o 
  -2  17   9        0.47        0.00      6.90 o 
  -1  17   9        3.67        0.00      5.65 o 
   0  17   9        0.42        1.10      5.76 o 
   1  17   9        3.67        8.23      6.45 o 
   2  17   9        0.47        0.00      6.39 o 
   3  17   9        2.45        1.28      5.72 o 
   4  17   9        1.89        1.00      6.40 o 
   5  17   9        2.63        0.00     15.24 o 
  -4  18   9       49.43       43.58     11.06 o 
  -3  18   9       11.66        5.20     12.45 o 
  -2  18   9        2.79        0.00      6.96 o 
  -1  18   9       10.46        9.46      6.50 o 
   0  18   9       35.19       33.22      7.51 o 
   1  18   9       10.45        8.68      6.33 o 
   2  18   9        2.78        1.21      6.33 o 
   3  18   9       11.66       14.67      7.86 o 
   4  18   9       49.41       45.73      8.84 o 
  -3  19   9       15.61       17.84     13.38 o 
  -2  19   9        0.57        2.54      7.14 o 
  -1  19   9        5.06        0.00      8.07 o 
   0  19   9        0.02        0.00      7.13 o 
   1  19   9        5.06        4.70      6.33 o 
   2  19   9        0.57        0.00      6.65 o 
   3  19   9       15.60        9.59      7.63 o 
   4  19   9        7.64       13.63     10.06 o 
  -3  20   9        6.89        9.11     13.01 o 
  -2  20   9        1.80        0.00     12.17 o 
  -1  20   9        0.80        3.26      6.22 o 
   0  20   9       21.03       14.53      6.83 o 
   1  20   9        0.79        0.00      6.07 o 
   2  20   9        1.79        0.00      6.83 o 
   3  20   9        6.91        6.37      7.35 o 
  -2  21   9        0.46        3.35      7.45 o 
  -1  21   9        0.04        1.55      6.41 o 
   0  21   9        0.07        0.00      6.07 o 
   1  21   9        0.04        0.00      5.72 o 
   2  21   9        0.46        2.74      6.76 o 
  -1  22   9        4.51        8.33      8.08 o 
   0  22   9        6.98        5.65      6.69 o 
   1  22   9        4.53       10.48      8.38 o 
   0   0  10       20.70       21.01      6.80 o 
   1   0  10        0.50        1.85      4.18 o 
   2   0  10       11.97       14.32      5.32 o 
   3   0  10       44.64       48.36     12.01 o 
   4   0  10        0.80        5.07      7.03 o 
   5   0  10        3.93        1.32      7.72 o 
   6   0  10        2.37        0.24      9.12 o 
  -6   1  10        7.62        4.47      9.20 o 
  -5   1  10        1.25        0.00      7.23 o 
  -4   1  10       25.71       23.84      8.02 o 
  -3   1  10       14.81        3.09      6.93 o 
  -2   1  10        2.66        2.03      4.60 o 
  -1   1  10       15.74       19.58      4.90 o 
   0   1  10      117.14      120.11      7.37 o 
   1   1  10       15.75       21.75      5.02 o 
   2   1  10        2.67        3.50      4.71 o 
   3   1  10       14.82       10.08      9.85 o 
   4   1  10       25.70       22.83      7.71 o 
   5   1  10        1.25        0.00      8.83 o 
   6   1  10        7.60        4.37      9.97 o 
  -6   2  10        2.22        0.00      8.65 o 
  -5   2  10        2.04        0.00      7.22 o 
  -4   2  10        3.80        0.00      7.09 o 
  -3   2  10        6.79       11.68      5.87 o 
  -2   2  10        3.23        0.51      4.53 o 
  -1   2  10        3.22        1.95      4.21 o 
   0   2  10       10.74       14.86      4.23 o 
   1   2  10        3.21        6.15      4.47 o 
   2   2  10        3.24        2.68      4.58 o 
   3   2  10        6.78        7.58      7.11 o 
   4   2  10        3.81        0.00      7.53 o 
   5   2  10        2.04        0.00      8.87 o 
   6   2  10        2.23        7.50      9.08 o 
  -6   3  10        1.11        0.00      6.88 o 
  -5   3  10        4.33        0.75      7.36 o 
  -4   3  10        2.53        7.21      7.44 o 
  -3   3  10       17.01       21.94      6.66 o 
  -2   3  10       14.60       14.57      5.55 o 
  -1   3  10        5.88        3.38      4.59 o 
   0   3  10        0.19        0.00      3.95 o 
   1   3  10        5.86        5.08      4.48 o 
   2   3  10       14.64       11.55      5.80 o 
   3   3  10       16.99       14.07      8.88 o 
   4   3  10        2.53        0.00     10.78 o 
   5   3  10        4.33        1.07      8.69 o 
   6   3  10        1.11        6.23      9.69 o 
  -6   4  10        8.43        8.54      9.86 o 
  -5   4  10        3.61        0.00      7.66 o 
  -4   4  10       28.81       44.52     10.84 o 
  -3   4  10        4.65        3.81      5.41 o 
  -2   4  10       27.67       23.32      5.98 o 
  -1   4  10       11.83        6.60      4.83 o 
   0   4  10        5.81        6.76      4.34 o 
   1   4  10       11.84       12.73      4.96 o 
   2   4  10       27.72       26.77      6.60 o 
   3   4  10        4.66        0.00      7.80 o 
   4   4  10       28.81       27.77     10.47 o 
   5   4  10        3.60        0.00      8.56 o 
   6   4  10        8.45        3.70      9.35 o 
  -6   5  10        0.41        0.00      8.17 o 
  -5   5  10        4.15        0.35      7.73 o 
  -4   5  10       31.14       37.75     10.47 o 
  -3   5  10        7.92        5.63      5.60 o 
  -2   5  10        5.32        1.46      4.98 o 
  -1   5  10       15.27       13.61      5.02 o 
   0   5  10        0.01        0.48      4.45 o 
   1   5  10       15.29       10.56      5.15 o 
   2   5  10        5.31        2.12      6.18 o 
   3   5  10        7.90        1.43      8.01 o 
   4   5  10       31.09       29.96      9.97 o 
   5   5  10        4.16        6.03      8.67 o 
   6   5  10        0.42        0.00      7.96 o 
  -6   6  10        5.24       10.03     12.08 o 
  -5   6  10       12.19       15.03      9.28 o 
  -4   6  10       12.97       17.43      7.05 o 
  -3   6  10       27.58       35.78      8.52 o 
  -2   6  10       11.36       19.16      5.96 o 
  -1   6  10        2.38        5.38      4.61 o 
   0   6  10        0.34        1.34      4.80 o 
   1   6  10        2.37        3.75      5.68 o 
   2   6  10       11.38        9.11      8.08 o 
   3   6  10       27.70       34.75     10.27 o 
   4   6  10       12.95       24.83      9.90 o 
   5   6  10       12.16       13.13      9.52 o 
   6   6  10        5.23        0.00      8.20 o 
  -6   7  10        1.69        0.00     10.59 o 
  -5   7  10       17.61       12.55      9.18 o 
  -4   7  10        4.08        0.00      6.44 o 
  -3   7  10       34.90       40.79      8.06 o 
  -2   7  10       10.83       13.77      5.88 o 
  -1   7  10       11.45       14.00      5.07 o 
   0   7  10       20.28       27.58      5.73 o 
   1   7  10       11.51        6.32      5.50 o 
   2   7  10       10.76       12.85      9.06 o 
   3   7  10       34.97       28.45      9.76 o 
   4   7  10        4.07        0.62      8.13 o 
   5   7  10       17.63       16.13     12.73 o 
   6   7  10        1.69        0.00     10.68 o 
  -5   8  10        0.37        0.00      7.68 o 
  -4   8  10       20.52       16.85      7.71 o 
  -3   8  10       14.72       26.25      7.41 o 
  -2   8  10       30.55       37.83      6.94 o 
  -1   8  10        1.03        0.00      4.66 o 
   0   8  10       50.64       51.89      7.21 o 
   1   8  10        1.03        2.57      6.42 o 
   2   8  10       30.57       33.92     10.03 o 
   3   8  10       14.76       17.30      9.24 o 
   4   8  10       20.47       19.44      9.28 o 
   5   8  10        0.36        0.00      7.58 o 
  -5   9  10       10.17        6.41      8.78 o 
  -4   9  10       11.42       10.38      8.75 o 
  -3   9  10       18.24       12.64      6.75 o 
  -2   9  10        7.15        3.60      5.46 o 
  -1   9  10       10.67       11.23      5.17 o 
   0   9  10       61.41       48.26      8.51 o 
   1   9  10       10.68        8.88      6.64 o 
   2   9  10        7.16        6.77      9.11 o 
   3   9  10       18.24        8.68      8.61 o 
   4   9  10       11.41        7.69      8.67 o 
   5   9  10       10.17        2.13      8.55 o 
  -5  10  10        2.11        8.42      9.55 o 
  -4  10  10        2.66        3.65      8.61 o 
  -3  10  10        0.80        5.13      7.95 o 
  -2  10  10        5.63        3.46      6.50 o 
  -1  10  10       20.80       10.55      7.32 o 
   0  10  10       10.89       17.50      9.54 o 
   1  10  10       20.84       14.64      8.14 o 
   2  10  10        5.65        4.21      8.04 o 
   3  10  10        0.80        0.00      7.93 o 
   4  10  10        2.67        8.52      8.72 o 
   5  10  10        2.11        1.27      7.93 o 
  -5  11  10        1.38        0.00      8.38 o 
  -4  11  10        9.81       16.87      9.77 o 
  -3  11  10        3.29        0.73      8.07 o 
  -2  11  10        9.54       14.27      7.30 o 
  -1  11  10        4.56        0.00      7.88 o 
   0  11  10        7.37       15.38      9.15 o 
   1  11  10        4.53        0.00      6.05 o 
   2  11  10        9.53        7.36      6.45 o 
   3  11  10        3.31        2.14      8.45 o 
   4  11  10        9.80        0.61      8.65 o 
   5  11  10        1.38        0.00      7.48 o 
  -5  12  10        8.15       10.22     11.34 o 
  -4  12  10        4.98        0.00      7.87 o 
  -3  12  10        1.98        1.68      7.66 o 
  -2  12  10        3.78        2.09      6.88 o 
  -1  12  10        0.65        3.81      6.15 o 
   0  12  10       81.34       80.81      9.46 o 
   1  12  10        0.64        5.19      6.54 o 
   2  12  10        3.77        2.57      5.47 o 
   3  12  10        1.97        0.00      7.74 o 
   4  12  10        4.98        7.29      8.18 o 
   5  12  10        8.13        8.41      9.56 o 
  -4  13  10        5.81        1.14      8.34 o 
  -3  13  10        0.45        0.00      7.62 o 
  -2  13  10        0.40        0.00      7.85 o 
  -1  13  10       31.82       29.39      8.89 o 
   0  13  10        1.35        2.45      6.62 o 
   1  13  10       31.77       15.46      7.21 o 
   2  13  10        0.40        6.86      5.76 o 
   3  13  10        0.45        0.00      7.73 o 
   4  13  10        5.82        0.00      8.41 o 
  -4  14  10        1.99        0.00      8.59 o 
  -3  14  10        8.80        0.00      7.45 o 
  -2  14  10        7.82       12.64     13.75 o 
  -1  14  10        3.35        0.00      6.13 o 
   0  14  10       39.36       36.11      7.91 o 
   1  14  10        3.33        0.00      5.92 o 
   2  14  10        7.82        4.64      6.77 o 
   3  14  10        8.80        4.36      6.39 o 
   4  14  10        2.00        0.00      7.93 o 
  -3  15  10        1.93        0.51      8.68 o 
  -2  15  10        1.91        0.00     12.26 o 
  -1  15  10       12.33        0.00      7.68 o 
   0  15  10       12.53       14.06      7.14 o 
   1  15  10       12.31        7.03      6.89 o 
   2  15  10        1.90        0.00      6.60 o 
   3  15  10        1.93        4.00      5.77 o 
   4  15  10        6.17        6.49      7.04 o 
  -3  16  10        6.71        5.50      8.88 o 
  -2  16  10        0.43        0.00     12.08 o 
  -1  16  10        0.87        0.00      7.46 o 
   0  16  10        2.25        4.52      6.70 o 
   1  16  10        0.87        0.00      6.31 o 
   2  16  10        0.43        0.57      6.67 o 
   3  16  10        6.71        0.00      6.45 o 
  -2  17  10        1.55        0.00     12.64 o 
  -1  17  10        0.63        0.00      7.51 o 
   0  17  10       12.65       13.72      7.48 o 
   1  17  10        0.63        0.00      6.22 o 
   2  17  10        1.55        1.35      6.63 o 
   3  17  10        7.63        3.82      8.94 o 
  -1  18  10        5.61       10.78      8.14 o 
   0  18  10        0.04        0.00      6.78 o 
   1  18  10        5.60        1.32      6.68 o 
   2  18  10        1.67        0.00      8.01 o 
  -1  19  10        6.51        7.06     11.15 o 
   0  19  10        3.51        0.00      8.01 o 
   1  19  10        6.52        0.00      8.35 o 
   1   0  11        3.88        5.30      6.06 o 
   2   0  11       27.85       33.42      8.57 o 
   3   0  11        3.83        0.00      6.53 o 
   4   0  11        1.95        0.00      8.22 o 
   5   0  11        0.08        0.63      9.29 o 
  -5   1  11        2.10        2.30      8.67 o 
  -4   1  11        3.97        0.00      7.48 o 
  -3   1  11        2.70        0.00      6.78 o 
  -2   1  11        0.50        0.00      6.66 o 
  -1   1  11       24.99       21.12      6.06 o 
   0   1  11       26.26       26.40      4.95 o 
   1   1  11       24.96       19.84      6.80 o 
   2   1  11        0.50        0.03      6.64 o 
   3   1  11        2.69        0.00      6.57 o 
   4   1  11        3.97        9.53      9.17 o 
   5   1  11        2.09        1.64      9.48 o 
  -5   2  11        4.62        0.38      9.73 o 
  -4   2  11        1.47        0.00      7.27 o 
  -3   2  11        0.93        0.00      6.75 o 
  -2   2  11        0.51        0.41      6.87 o 
  -1   2  11       17.92       24.53      6.19 o 
   0   2  11        6.41        3.47      4.81 o 
   1   2  11       17.92       18.01      7.68 o 
   2   2  11        0.51        0.00      6.21 o 
   3   2  11        0.93        0.00      7.09 o 
   4   2  11        1.47        3.42      9.58 o 
   5   2  11        4.63        1.34      8.67 o 
  -5   3  11        1.63       14.68     16.91 o 
  -4   3  11        0.96        0.00      7.32 o 
  -3   3  11        1.04        1.39      7.19 o 
  -2   3  11       14.66        7.87      6.16 o 
  -1   3  11       20.05       15.02      5.93 o 
   0   3  11        0.08        1.72      4.99 o 
   1   3  11       20.05       18.93      7.94 o 
   2   3  11       14.62       17.51      9.14 o 
   3   3  11        1.03        0.00      8.28 o 
   4   3  11        0.97        0.00      8.66 o 
   5   3  11        1.63        4.65     16.91 o 
  -4   4  11        3.77        0.85      7.50 o 
  -3   4  11        9.36        6.35      7.43 o 
  -2   4  11        1.12        0.00      5.48 o 
  -1   4  11        1.28        0.00      4.97 o 
   0   4  11        6.56        1.73      5.31 o 
   1   4  11        1.28        0.00      6.33 o 
   2   4  11        1.12        0.00     10.87 o 
   3   4  11        9.35        5.83      8.90 o 
   4   4  11        3.78        0.00      8.76 o 
  -4   5  11        0.74        0.00      8.04 o 
  -3   5  11       20.54       18.01      9.51 o 
  -2   5  11        0.37        1.55      6.51 o 
  -1   5  11        0.75        0.00      6.74 o 
   0   5  11        1.94        0.00      6.33 o 
   1   5  11        0.74        0.00      7.07 o 
   2   5  11        0.38        0.00      8.27 o 
   3   5  11       20.51       29.88     15.70 o 
   4   5  11        0.73        0.00      8.16 o 
  -4   6  11       25.14       24.71     10.27 o 
  -3   6  11       31.83       30.24     10.63 o 
  -2   6  11        2.92        0.00      7.70 o 
  -1   6  11        4.42        3.57      6.81 o 
   0   6  11       18.39       19.14      7.72 o 
   1   6  11        4.42        0.00      6.64 o 
   2   6  11        2.93        0.00      7.60 o 
   3   6  11       31.84       30.16     10.49 o 
   4   6  11       25.18       20.69     10.31 o 
  -4   7  11       10.74        9.97      9.32 o 
  -3   7  11        9.39        9.99      8.93 o 
  -2   7  11       10.38       12.49      8.96 o 
  -1   7  11        3.39        1.42      8.46 o 
   0   7  11       24.75       15.00      7.49 o 
   1   7  11        3.40        4.08      7.11 o 
   2   7  11       10.42       14.63      9.11 o 
   3   7  11        9.34        8.29      9.04 o 
   4   7  11       10.71       15.06      9.17 o 
  -4   8  11        9.93       17.84     10.00 o 
  -3   8  11       20.90       24.82     10.19 o 
  -2   8  11        1.45        9.28      8.89 o 
  -1   8  11        7.96        0.00     13.57 o 
   0   8  11        3.72        8.07      7.04 o 
   1   8  11        7.96        5.35      7.33 o 
   2   8  11        1.46        6.78      8.79 o 
   3   8  11       20.91       10.66      9.44 o 
   4   8  11        9.94        0.74      8.36 o 
  -4   9  11        7.61       13.94     12.64 o 
  -3   9  11       15.14       16.86      9.78 o 
  -2   9  11       21.54       29.04     10.53 o 
  -1   9  11        6.73       17.65     15.24 o 
   0   9  11       18.37       13.28      9.76 o 
   1   9  11        6.72        4.19      6.93 o 
   2   9  11       21.55       27.39     12.73 o 
   3   9  11       15.17        6.22      8.80 o 
   4   9  11        7.61        3.20      8.80 o 
  -3  10  11        7.94       11.45      9.51 o 
  -2  10  11        0.13        0.00      7.71 o 
  -1  10  11       12.21       22.11     15.05 o 
   0  10  11       17.59       24.95     10.50 o 
   1  10  11       12.23       12.85     10.28 o 
   2  10  11        0.13        1.65      8.63 o 
   3  10  11        7.93       10.39      9.19 o 
  -3  11  11        2.85        5.86      9.15 o 
  -2  11  11       15.80       17.92     10.21 o 
  -1  11  11       13.77        0.93     13.01 o 
   0  11  11        0.91       14.92     10.38 o 
   1  11  11       13.77        4.20     12.08 o 
   2  11  11       15.85        9.36      7.66 o 
   3  11  11        2.85        0.00      8.66 o 
  -2  12  11       16.02       15.79     15.98 o 
  -1  12  11        0.61       10.22     13.94 o 
   0  12  11       59.07       82.79     13.73 o 
   1  12  11        0.61        4.53      9.79 o 
   2  12  11       16.05       18.14     12.08 o 
   3  12  11        1.98        0.00      8.45 o 
  -2  13  11        1.97       14.12     15.05 o 
  -1  13  11        7.88        2.42     14.68 o 
   0  13  11        4.06        5.23     10.17 o 
   1  13  11        7.89       20.71     10.83 o 
   2  13  11        1.97        0.00     10.02 o 
  -1  14  11        2.81        1.30     13.94 o 
   0  14  11        5.49        8.11     10.42 o 
   1  14  11        2.81        0.00      9.47 o 
   2  14  11        4.09        0.00     13.75 o 
   0  15  11        5.45        0.00      8.11 o 
   1  15  11        0.70        2.42     14.49 o 
   0   0  12       23.74       25.46     15.98 o 
   1   0  12        4.27        5.38      7.77 o 
   2   0  12        7.77        5.24      7.86 o 
  -2   1  12        0.74        0.00      6.36 o 
  -1   1  12        5.08        5.84      7.70 o 
   0   1  12        8.20       12.16     10.38 o 
   1   1  12        5.10        9.40      8.02 o 
   2   1  12        0.73        0.00      7.49 o 
  -2   2  12        2.64        0.00      7.24 o 
  -1   2  12        5.07        3.84      8.00 o 
   0   2  12       11.60        3.38     10.49 o 
   1   2  12        5.07        0.00      7.48 o 
   2   2  12        2.64        0.00      8.63 o 
  -2   3  12        0.41        1.94      7.55 o 
  -1   3  12        6.63        5.20      7.27 o 
   0   3  12        6.85       18.51     11.04 o 
   1   3  12        6.62        1.14      6.70 o 
   2   3  12        0.41        0.00      8.81 o 
  -2   4  12        0.14        0.00      7.19 o 
  -1   4  12        2.24        1.26      7.54 o 
   0   4  12        3.67        3.15     10.31 o 
   1   4  12        2.23        0.00      7.34 o 
   2   4  12        0.14        0.00      8.43 o 
  -2   5  12        2.98        0.00      7.82 o 
  -1   5  12        0.01        1.32      7.35 o 
   0   5  12        1.14        2.69     10.47 o 
   1   5  12        0.01        0.00      7.42 o 
   2   5  12        2.99        0.00      8.53 o 
  -1   6  12        8.13        2.85     10.38 o 
   0   6  12        0.99        8.73      8.94 o 
   1   6  12        8.14        1.59      7.51 o 
   2   6  12        4.24        0.00      8.26 o 
   0   7  12        0.09        8.36     15.24 o 
   1   7  12        3.46        8.27      9.00 o 
   1   8  12        7.53       14.68     15.79 o 
                                                 
